# Supplementary material for: Identification of Resistance to Wet Bubble Disease and Genetic Diversity in Wild and Cultivated Strains of Agaricus bisporus
Source: Int J Mol Sci. 2016 Sep 22;17(10):1568. doi: 10.3390/ijms17101568 (PMC5085624; doi:10.3390/ijms17101568)
Supplement: Supplementary file 1 [file ijms-17-01568-s001.zip]

Archive with 3 entries (2 files):
- ijms-142570-Supplementary Materials/
- ijms-142570-Supplementary Materials/ijms-142570-supplementary.pdf
- ijms-142570-Supplementary Materials/Table S1-S4.xlsx
