# Supplementary material for: Identification of Resistance to Wet Bubble Disease and Genetic Diversity in Wild and Cultivated Strains of Agaricus bisporus
Source: Int J Mol Sci. 2016 Sep 22;17(10):1568. doi: 10.3390/ijms17101568 (PMC5085624; doi:10.3390/ijms17101568)
Supplement: Supplementary file 1 [file ijms-17-01568-s001.zip › ijms-142570-Supplementary Materials/Table S1-S4.xlsx]

## Sheet: Table S1
Table S1. All designed premiers for Agaricus bisporus using the sequenced genome.
ID	SSR nr.	SSR type	SSR	size	start	end	FORWARD PRIMER1 (5'-3')	Tm (°C)	size	REVERSE PRIMER1 (5'-3')	Tm(°C)	size	Product size	start (bp)	end (bp)
scaffold_1	1	p2	(TA)6	12	2512	2523	CGCTTCGCTCGTAGTTTCTC	60.292	20	ACCAAATCAAAGGATCACGG	59.79	20	230	2437	2666
scaffold_1	2	p2	(TC)5	10	23020	23029	TCTTCTCGTCGCAACTCCTT	60.134	20	TCTGAAAACTTGTGGGGGAC	59.943	20	191	22868	23058
scaffold_1	4	p3	(GAA)7	21	35541	35561	AACCACAAGTCCAGTGGAGG	60.002	20	ACAGACAGACATGGACGCAG	59.897	20	226	35513	35738
scaffold_1	5	p3	(AAG)7	21	41540	41560	TGGTAGAGGATGGCAGGAAG	60.21	20	ATCAGCAATCAGCAATTCCC	60.043	20	216	41489	41704
scaffold_1	6	p2	(AT)7	14	41827	41840	TGTGTCATCCCGAGTTTTGA	60.088	20	TGGGATCCGACAAGTTCTTT	59.526	20	280	41711	41990
scaffold_1	7	p2	(AT)5	10	50735	50744	ATTTTGGTTGCCACCTGTTC	59.836	20	ATGGCGGAGTCACAATAAGC	60.103	20	140	50690	50829
scaffold_1	8	p3	(GGT)6	18	60347	60364	ATCGAGGTACGCCATATTCG	59.945	20	GGCACGATGGACGTTTTAGT	60	20	241	60226	60466
scaffold_1	9	p2	(TA)6	12	65215	65226	AGACGCAGATCCCTCGAGTA	59.973	20	GTCCTTGATATGCTGTCGCA	59.83	20	220	65031	65250
scaffold_1	10	p2	(AT)5	10	68319	68328	ATATTCCAGTGCTCCCATGC	59.923	20	CGGCAAGCCAAGAAGTTTAG	60.011	20	233	68241	68473
scaffold_1	11	p2	(CT)14	28	83378	83405	ATACAAGCCCGTTTTTCCCT	59.835	20	GTAGAGGAACGTCGCAGGAC	59.874	20	184	83293	83476
scaffold_1	12	p2	(TC)5	10	99758	99767	GAAAGATGAGCACGAAAGGC	59.962	20	ATCCACGCATCACTTTCTCC	60.081	20	236	99651	99886
scaffold_1	13	p2	(AT)5	10	117817	117826	ATCTCGGGAAAGTGGAGCTT	60.212	20	TTTCGTGGTTCAAAAATCCC	59.778	20	219	117791	118009
scaffold_1	14	p2	(TA)7	14	125153	125166	TTTCATGTAGCCACGTCGAG	59.864	20	GCCAGGACCTGACTCGAATA	60.218	20	260	124968	125227
scaffold_1	15	p2	(AG)5	10	141641	141650	GGAATGGATCAACAGATGGG	60.135	20	GATGACTCCTACGATCCCGA	60.034	20	259	141578	141836
scaffold_1	16	p2	(CT)5	10	154735	154744	ACTATCATCCACGCCAGACC	59.957	20	AGAAAACCATGCTAGTGCCG	60.27	20	250	154621	154870
scaffold_1	17	p2	(GA)5	10	174835	174844	ATGCACACAAAAACGGAACA	60.011	20	ATCCCTTCACCAAAATTCCC	59.996	20	279	174722	175000
scaffold_1	18	p3	(TCG)5	15	228540	228554	ATTAGAAGAACCGGCGACCT	60.096	20	CCTCTGCTGCTGCTACTCCT	59.914	20	170	228415	228584
scaffold_1	19	p3	(CCT)6	18	239895	239912	ACTACCACCACCGCTACCAC	59.914	20	TTATTGACAGGCTCGTCGTG	59.864	20	268	239851	240118
scaffold_1	20	p2	(GA)5	10	242851	242860	CGCCGAACTAAAAGCAAAAC	59.89	20	CTTCAATTTGTTCCCTCCCA	59.903	20	260	242691	242950
scaffold_1	21	p2	(GA)5	10	256855	256864	TGAATTGGTTCCATGCTTGA	60.049	20	TATGTCGCCTGTGAGACGAG	60.008	20	177	256782	256958
scaffold_1	22	p3	(TCG)5	15	257149	257163	TGTCGACGTCTTCAATCTCG	59.984	20	GATTTGGATGGGTTGAATGG	59.991	20	220	257056	257275
scaffold_1	23	p2	(GA)5	10	275338	275347	CGTATCGAGTCTCTCCTCGC	60.119	20	GATCTCATCAAAGGCTCCCA	60.158	20	267	275124	275390
scaffold_1	24	p6	(GATGAG)6	36	278671	278706	CTCTGGGATATGGACGAGGA	60.027	20	CCTCTTCACCTTGACCCTCA	60.229	20	118	278619	278736
scaffold_1	25	p5	(TTTTC)5	25	282089	282113	TAAGCGTAGAGCAACAGCGA	59.918	20	AAAAATTGTGCAAGCAAGGG	60.11	20	240	281957	282196
scaffold_1	26	p2	(AC)5	10	291871	291880	TTCACCACCACAGGGTACAA	59.848	20	ACATCTGTGGCACACGGTTA	60.032	20	267	291829	292095
scaffold_1	27	p2	(AC)5	10	318836	318845	TCACACAACAACCAGCATCA	59.705	20	CCCATTCTTTTTCGGCTTTT	60.412	20	178	318811	318988
scaffold_1	28	p2	(AG)6	12	354533	354544	GGAGATTCCGCGATCTAACA	60.177	20	TCGCTGGTTTTCTCTCGTTT	59.993	20	228	354510	354737
scaffold_1	29	p2	(TA)7	14	369468	369481	CAATTTTGCATTCGGTCCTT	59.938	20	CGAATAATGGGCTGCAAGTT	60.096	20	265	369317	369581
scaffold_1	30	p3	(GAT)5	15	384655	384669	AGTGGTTGTTGTTGATGCCA	60.008	20	TGTTAGAGCGGTGATTGGTG	59.716	20	269	384629	384897
scaffold_1	31	p2	(GA)5	10	386303	386312	AGTGGGGTTGTATGACTCGC	59.997	20	TTTTTCAACCGACACGACAA	60.127	20	276	386141	386416
scaffold_1	32	p2	(TA)7	14	392610	392623	CTCGCTCCAAACTCACTCCT	59.598	20	GCAGTTTTGCATTGAGACGA	59.995	20	238	392574	392811
scaffold_1	33	p2	(GA)5	10	395682	395691	TTGGCACGCAAGTCTATGTC	59.871	20	GCCCCATAAGCTGTTTACGA	60.096	20	245	395545	395789
scaffold_1	34	p3	(AAG)5	15	410448	410462	CAGACGACGACAGCCTTACA	60.049	20	AAAGCACTTGTGGATGGTCC	59.973	20	261	410316	410576
scaffold_1	35	p3	(TCA)5	15	412871	412885	TTTATGAGTCCGACCCCAAG	59.926	20	AAGGAGATCGAGGAGGTGGT	60.073	20	229	412798	413026
scaffold_1	36	p5	(CCCTT)5	25	486078	486102	ACACTGGGCAACAGACAACA	60.203	20	GGACTGCAGAAATGAACCGT	60.119	20	160	486013	486172
scaffold_1	37	p2	(AT)7	14	493017	493030	GGAATTCTAGAGCTCCGCCT	59.947	20	TTTGGAAAGCGAAACCTGAC	60.227	20	251	492964	493214
scaffold_1	38	p2	(TC)5	10	495295	495304	CATGGATGGACGTATGCAAG	59.948	20	GTGTTGATCTCAAGCGCAAA	59.995	20	214	495207	495420
scaffold_1	39	p3	(CCA)8	24	528037	528060	AGCCTGACCACCATTATTCG	59.955	20	TCAAGGCGGAGGTAATCATC	60.036	20	172	527936	528107
scaffold_1	40	p3	(TCC)6	18	529624	529641	CATTCTCCTTCCCACCAGAA	60.042	20	CTTGTTCTTGTACGGGCCAT	59.993	20	270	529451	529720
scaffold_1	41	p3	(GCC)5	15	532126	532140	CGGAGGATTATTGTGCTGGT	59.955	20	TACGTCTGAGCGGGACTTCT	60.012	20	278	532040	532317
scaffold_1	42	p2	(TC)6	12	532378	532389	AGAAGTCCCGCTCAGACGTA	60.012	20	CTCTGAACGGAGTTGAAGGC	59.989	20	168	532298	532465
scaffold_1	43	p3	(ATG)5	15	535085	535099	TGTAGCTCCACATCTCCGC	59.959	19	TCTCCCCCTAATTCAACCCT	59.761	20	213	535032	535244
scaffold_1	44	p2	(TA)5	10	542558	542567	GACTTTTGATTCACCCGCAT	59.939	20	TGTGTTTCTCCTGTTGGACG	59.72	20	238	542377	542614
scaffold_1	45	p2	(AC)6	12	557928	557939	AACACGTACTGCCATCCCTC	59.997	20	GTCAACTTACGGCTTGCCTC	59.882	20	211	557762	557972
scaffold_1	46	p3	(TGC)5	15	559643	559657	ACGCTCTCTGGCAAGTTCAT	60.02	20	CGGCACATACGTCACAAAAC	60.035	20	243	559490	559732
scaffold_1	47	p4	(TTCA)5	20	566785	566804	CGAATTCGAGCCTGAATCAT	60.177	20	TCCAGGCTTCGTAAACCCTA	59.702	20	263	566731	566993
scaffold_1	48	p3	(CCA)5	15	568550	568564	AGGACCAAAAGCCTCTCCAT	60.074	20	GGATGAATAATGGGTGGTCG	60.014	20	173	568491	568663
scaffold_1	49	p2	(AC)5	10	574845	574854	CTGGCGGATGTAAACCAAGT	59.993	20	CCTAAAAACCCGCTTCATCA	60.067	20	250	574787	575036
scaffold_1	50	p2	(TC)5	10	593628	593637	TGCGGTTGTTGTTTTGAGAG	59.881	20	ACGAAAGACGCGTTTGAACT	59.92	20	233	593569	593801
scaffold_1	51	p3	(TGG)8	24	625250	625273	GTAATGCTCCCGCTGTTGAT	60.103	20	TCCGCTGTTCTTCCAACTCT	59.989	20	270	625218	625487
scaffold_1	52	p2	(TA)5	10	652549	652558	GGGGATCATGGAGGATCTTT	60.096	20	GTCAACGTGGTCAGTTGTGG	60.047	20	251	652382	652632
scaffold_1	53	p4	(GGAG)5	20	695025	695044	GGAACAAGTCCTGGGGGTAT	60.052	20	GCGATGATCACTACCCACCT	59.957	20	190	694931	695120
scaffold_1	54	p3	(GAG)5	15	727491	727505	GAGGACGATTGGAGGAGGTT	60.456	20	CACAGCCTCAGAGTCCACCT	60.458	20	271	727258	727528
scaffold_1	55	p2	(AT)5	10	749497	749506	CGAGACTCGGACTTTCCTTG	59.982	20	GTGGCAGCAGGTAGAAGAGG	60.012	20	259	749351	749609
scaffold_1	56	p2	(CT)6	12	779055	779066	CTTCTCTTTCCTTCGCCCTT	59.955	20	CGCAGAGTAATTCGGGACAT	60.096	20	174	779003	779176
scaffold_1	57	p2	(TC)7	14	779345	779358	TCCCTTTCCTTCTCCCTCTC	59.749	20	ACACGAAAACTCCAAATCGG	59.971	20	141	779320	779460
scaffold_1	58	p2	(CT)5	10	826864	826873	GGATCTCTCTTTGTGCTGCC	59.957	20	GACGGCTGAGCTCTGGATAG	60.119	20	272	826650	826921
scaffold_1	59	p3	(GAC)5	15	829146	829160	TGTTGTCCCCAAGAATGAGA	59.059	20	GAATAACCATGCCAGACGCT	60.103	20	260	829118	829377
scaffold_1	60	p3	(TCC)5	15	845799	845813	CTCAGCTTTCCCAACTCCAG	59.982	20	GCATGAGAGTCGTGAGGTGA	59.988	20	277	845571	845847
scaffold_1	61	p2	(AT)6	12	873673	873684	CGCATTCGTGATTGATTTTG	60.073	20	GTGCTTTTCGTTGGTTGGAT	59.978	20	136	873650	873785
scaffold_1	62	p2	(TC)5	10	899997	900006	GGAGTGCGAGAGTGACAACA	60.03	20	AGTTTGCTCGAAGTCCTCCA	59.989	20	263	899895	900157
scaffold_1	63	p2	(TA)6	12	916983	916994	TCTAGCCTAACTTGCGCCAT	60.003	20	ATCGAGAACCCACATGAAGC	60.081	20	225	916872	917096
scaffold_1	64	p2	(TC)5	10	918079	918088	CACGCCTCTCACTTTGAACA	60.025	20	GATGCAGAGGCATTAGGAGG	59.797	20	154	918007	918160
scaffold_1	65	p2	(AC)5	10	918428	918437	CAGAATTTTGTGGCTCCTCG	60.766	20	ACAAACATCCATGTCTGGCA	59.967	20	265	918320	918584
scaffold_1	66	p3	(GAT)8	24	940812	940835	TTCATGATCAATGTGCGGTT	59.931	20	GTGCGAGATCAGCACAAAAA	59.995	20	117	940762	940878
scaffold_1	67	p2	(TC)5	10	962783	962792	TTGCCATGTCGTGATGTTTT	59.972	20	GGGAAGAGAGGTGATGGACA	60.048	20	279	962591	962869
scaffold_1	68	p2	(TC)5	10	981239	981248	TGCTCGTCTGGGCTATTCTT	59.978	20	CGTTTGTGAGCAGAGTTCCA	60.025	20	221	981131	981351
scaffold_1	69	p2	(GA)5	10	1010000	1010009	ATAAGTTGCTCGCCATCAGG	60.235	20	AAAGCGGAAAGGAGAAAAGC	59.966	20	273	1009959	1010231
scaffold_1	70	p3	(GGA)7	21	1065960	1065980	ACCATTCGCCAAAACATCAT	60.199	20	GACTATCCGGACTCGTTCCA	60.073	20	227	1065883	1066109
scaffold_1	71	p3	(GAG)5	15	1080151	1080165	GGTAACGAATGTGAGCAGGG	60.517	20	TGACTGTCACCTATGCCTCG	59.855	20	184	1080108	1080291
scaffold_1	72	p2	(CA)5	10	1084251	1084260	GCTCAAACGTTGGGTTCAAT	59.978	20	GTGACCTTTGGGATGTGACC	60.223	20	184	1084184	1084367
scaffold_1	73	p3	(TTC)6	18	1119060	1119077	CGCTCTGTCGAGTCTCATTG	59.726	20	GAGAACGAAATTGAGCCAGC	59.962	20	153	1119012	1119164
scaffold_1	74	p2	(AG)5	10	1157357	1157366	CAATACGATAACCAACGGGG	60.067	20	GTTTGCCGAGAGACCAGAAG	59.989	20	232	1157241	1157472
scaffold_1	75	p2	(AG)5	10	1185122	1185131	CCAGAAACAAGCAGACACCA	59.873	20	ATCGGCTTAATTTGGCACAC	59.967	20	210	1185044	1185253
scaffold_1	76	p4	(TGTA)5	20	1206534	1206553	ACAAGACATGGGACGAAACC	59.827	20	GTTCTTCGGTGGATTCCAGA	60.05	20	253	1206502	1206754
scaffold_1	77	p2	(CT)5	10	1210874	1210883	GAAGAACAAGGCAGAGTCCG	59.989	20	ATAGAAACCGTATGTCGGCG	59.982	20	162	1210788	1210949
scaffold_1	78	p3	(TCA)5	15	1218161	1218175	TGATTGCCATGCAATTCTGT	60.08	20	CAAGCCCAGACCACATGTAA	59.566	20	240	1217967	1218206
scaffold_1	79	p3	(GTG)6	18	1222311	1222328	TCTGATTCCGGTAAAATGGC	59.901	20	GCCTGAATCTCGGTGAGAAC	59.81	20	229	1222155	1222383
scaffold_1	80	p2	(GA)5	10	1234720	1234729	TTGCTGGCGAAAATCCTAGT	59.845	20	GAGGCGCTAAAAGAGGTGTG	60.015	20	216	1234668	1234883
scaffold_1	81	p2	(TA)9	18	1240447	1240464	TTTCCGGTATGTTTTGAGCC	59.938	20	ATGTCGGGTCTCCATCATGT	60.208	20	264	1240328	1240591
scaffold_1	82	p3	(GGT)5	15	1263169	1263183	AAACAGATCCCAGTGGATGC	59.934	20	TTATTAGAGCCCGGAGAGGG	60.534	20	223	1263055	1263277
scaffold_1	83	p3	(GGT)6	18	1375063	1375080	AATGGTGGAGCATAGGCAAC	59.962	20	TCCTCCATTCCCACCTACTG	59.92	20	186	1374936	1375121
scaffold_1	84	p2	(GA)5	10	1377853	1377862	TGGGTGCTGACTCACTCAAG	60.022	20	GACGAGGAGTGGTCCACAAT	59.969	20	208	1377736	1377943
scaffold_1	85	p2	(GA)7	14	1378729	1378742	CATGTTGAGACAAGGCCCTC	60.656	20	TTCGCTAAGGGTGAAGTGCT	60.015	20	251	1378664	1378914
scaffold_1	86	p2	(AG)5	10	1402207	1402216	ACTTTGGAAAAATTGGCACG	59.975	20	CCGGAGTTTTAGGGTTTCCT	59.455	20	135	1402142	1402276
scaffold_1	87	p3	(GGA)5	15	1441902	1441916	GAGAGGCTTCCTGGTGAGTG	59.986	20	TATAAAAGCAACCCCCTCCC	60.143	20	151	1441858	1442008
scaffold_1	88	p2	(AG)5	10	1457203	1457212	TGCTACACTCAGATCGTCGG	60.008	20	AAAAAGCATATGGCAGGGTG	59.96	20	234	1457044	1457277
scaffold_1	89	p2	(AT)5	10	1498080	1498089	GACGGGCAACTAGAGACTGC	60.02	20	ATACGATTGCGAACTCGGTC	60.103	20	245	1497947	1498191
scaffold_1	90	p2	(TC)6	12	1509320	1509331	GAGTGGGGTGGTCTACGAAA	59.966	20	TAAATCGGGTTCCGTCTTTG	59.931	20	269	1509243	1509511
scaffold_1	91	p2	(TC)5	10	1597324	1597333	AAGTCTTTACAAGCCCCGGT	59.998	20	TGAAGCTGGTTGTCGACTTG	60.025	20	270	1597225	1597494
scaffold_1	92	p3	(TTC)5	15	1603408	1603422	TTCAACTTCGCGTGTGAAAG	60.027	20	ACTCAGTGCTCGGTCTCCAT	59.866	20	272	1603247	1603518
scaffold_1	93	p2	(GA)7	14	1624241	1624254	AACATTCGTTCCTGGCAGAC	60.119	20	CATATTGTGGTGGGTTGCAG	59.84	20	244	1624164	1624407
scaffold_1	94	p3	(GGA)6	18	1650087	1650104	AGTAGCAGAAGGCGAAGCAG	59.92	20	TCAGGTTACGGGTGAATGGT	60.232	20	253	1649938	1650190
scaffold_1	95	p2	(CA)5	10	1656903	1656912	TTGGAAGAGATTTTGGCTGG	60.184	20	CAACTTGCAGACGAAGACGA	60.175	20	235	1656795	1657029
scaffold_1	96	p2	(GA)5	10	1677384	1677393	ATTGGTGACGCCTGAAAAAC	59.978	20	ACTGGATGTATAGCCCGACG	59.978	20	272	1677263	1677534
scaffold_1	97	p2	(TC)5	10	1680246	1680255	TTGCTCTTACCACCACCTCC	60.111	20	AAGGAATGTGAGCCAACACC	59.973	20	270	1680220	1680489
scaffold_1	98	p2	(AT)5	10	1715445	1715454	CAAAGGCTCGTTCACATCAA	59.84	20	AGCGTGGGAATGATAGATGC	60.066	20	204	1715311	1715514
scaffold_1	99	p3	(GAA)5	15	1716012	1716026	CAAACTCTTCAATCGTCGCA	59.988	20	GTCAATGTGGAGACGGACCT	59.969	20	267	1715938	1716204
scaffold_1	100	p2	(GA)5	10	1717686	1717695	GTTTGCCAGTGATTGGGATT	59.797	20	ACATTTAAACTGCTCGCGCT	60.046	20	215	1717593	1717807
scaffold_1	101	p2	(GT)5	10	1742495	1742504	AAAGGCCGTCTCAGATGCTA	59.978	20	GCAGACAGTGAGAGCTGGTG	59.764	20	273	1742346	1742618
scaffold_1	102	p2	(CT)5	10	1804447	1804456	TTCACACCAGGAAAAGACCC	59.943	20	AAGACGGAGATGAACCAACG	60.111	20	256	1804383	1804638
scaffold_1	103	p3	(GAC)5	15	1831429	1831443	AAAGCATTCGGATTGGACAG	60.074	20	GTATCGCAGAGGAGTAGGCG	60	20	221	1831391	1831611
scaffold_1	104	p2	(TA)6	12	1875051	1875062	TGTAGAAAACTTCCACCGGG	59.964	20	TCTTCAACTCGGCATCCTCT	59.95	20	269	1874971	1875239
scaffold_1	105	p3	(TAT)5	15	1879467	1879481	GTCGCCAAATACAGCCAAAT	59.967	20	GGTTTGAGGACGGTAGTGGA	59.966	20	278	1879419	1879696
scaffold_1	106	p2	(AT)6	12	1940484	1940495	GAGCCGTAATTGCTAGTCGC	60.01	20	TTCGCAATGTATCCCGATTT	60.289	20	221	1940357	1940577
scaffold_1	107	p2	(AT)5	10	1951842	1951851	ATCAGCGTGTTGGAGCTCTT	60.02	20	ACCTTGACCATGTAGGACCG	59.844	20	265	1951642	1951906
scaffold_1	108	p2	(CG)5	10	1968819	1968828	GGCAGGCAAATAACCAAAGA	60.074	20	TTGGAAGATGGTGTTGGTCA	59.935	20	253	1968700	1968952
scaffold_1	109	p2	(TA)5	10	1973166	1973175	CTCGCACGCGTTGTATTAAA	59.902	20	TAAACCAGGCCTTGGATACG	59.953	20	234	1973113	1973346
scaffold_1	110	p2	(AT)5	10	2024966	2024975	ATTAAAACCAGTGCCGTTGC	60.003	20	GTCCTTACGAAATGTGCGGT	60	20	223	2024870	2025092
scaffold_1	111	p2	(AG)5	10	2050361	2050370	CTTGAGGGAGCGTTGATGAT	60.218	20	CTTCCTTCAGGCGAACAGTC	59.989	20	182	2050331	2050512
scaffold_1	112	p2	(TC)6	12	2053728	2053739	CGGGGTAATTTGTCTAGCGA	60.089	20	CCCAAAATTCGATCCAAGAA	59.872	20	132	2053691	2053822
scaffold_1	113	p2	(GT)5	10	2061806	2061815	CGATGTTGCATATGGTTTCG	59.953	20	ACAGAATCGTCGGTGGTCAT	60.395	20	159	2061718	2061876
scaffold_1	114	p2	(TC)5	10	2101124	2101133	CACTACGGATACCTCACCGC	60.538	20	GTCATTCCGCATTCTCGATT	60.043	20	170	2101008	2101177
scaffold_1	115	p2	(AG)7	14	2122953	2122966	TGGATATAAGGGGTGGTGGA	60.006	20	TCCTTTTTCATCTTGCGCTT	59.96	20	203	2122892	2123094
scaffold_1	116	p3	(TGT)6	18	2123766	2123783	AATATTGAGCATGGGCGAAC	59.929	20	TATATGCAAGGGGCACAACA	59.953	20	133	2123676	2123808
scaffold_1	117	p2	(TC)5	10	2126520	2126529	TTTTTCTTCGCATCATTCCC	60.016	20	CTGAGAGCCAGGTGAGTTCC	59.986	20	261	2126343	2126603
scaffold_1	118	p2	(AC)7	14	2130377	2130390	CGGGTTCAAACATTCACAGA	59.541	20	TATTCGATGTTTGGGGGAAG	59.756	20	243	2130305	2130547
scaffold_1	119	p3	(CAG)6	18	2141213	2141230	CCCTACTTCACCAGCGTAGC	59.898	20	CGTTGCCTCCAGGATATGTT	59.955	20	277	2141098	2141374
scaffold_1	120	p6	(CCATTT)5	30	2219930	2219959	ATGATCATAGCGGCAACTCC	60.066	20	GCCGCTGTCTTCACTCCTAC	60.02	20	179	2219839	2220017
scaffold_1	122	p2	(GT)5	10	2253598	2253607	GGGGCCTTTTTAGGAGATTG	59.903	20	ACACCAGACGATTAGCCCAG	60.134	20	268	2253380	2253647
scaffold_1	123	p2	(AG)7	14	2283265	2283278	CAAGCTAATGCTCCCCTCTG	59.971	20	CCATCCAGACCCTCAGTGTT	59.962	20	251	2283144	2283394
scaffold_1	124	p2	(AT)5	10	2353100	2353109	TAAAACCATCCAACGCAACA	59.969	20	TGTATCGAGAAATGCGTTCG	59.833	20	209	2352964	2353172
scaffold_1	125	p2	(TC)5	10	2355774	2355783	AGCGTCCAACACGTCTTTCT	59.914	20	GAACTGCTGCATCTGGTTCA	59.992	20	254	2355636	2355889
scaffold_1	126	p3	(GAT)5	15	2356905	2356919	TGAAGACGACGATGAAGACG	59.984	20	AGAGATCTGCCTCGGTGAAA	59.95	20	248	2356765	2357012
scaffold_1	127	p2	(GA)5	10	2364870	2364879	AACTCTCCACGTGTCCTGCT	59.907	20	CTCTATCCCTCAGCCCACAA	60.21	20	266	2364768	2365033
scaffold_1	128	p2	(GA)5	10	2365057	2365066	TTGTGGGCTGAGGGATAGAG	60.21	20	TGGTAGACGAGAGAGCGAGG	60.69	20	280	2365014	2365293
scaffold_1	129	p3	(CAG)5	15	2387464	2387478	AGCAGCCAGCAACTCAATTT	60.022	20	TGGGGGAACCATAGTTGAAG	59.784	20	272	2387236	2387507
scaffold_1	130	p3	(ATG)7	21	2393328	2393348	TTTTTCGGTTCAATAACGCC	59.943	20	TACTCCGGAACTTTGGGATG	59.926	20	276	2393252	2393527
scaffold_1	131	p2	(CT)8	16	2400025	2400040	TTTTCCCCTTTTTACCCTGC	60.285	20	CATGTCGCAGAGAAGGAGAA	59.112	20	170	2399897	2400066
scaffold_1	132	p2	(TC)6	12	2415912	2415923	CACTCCCACCTCATCACCTT	59.962	20	CGACAATTGATGACCCCTTT	59.79	20	133	2415824	2415956
scaffold_1	133	p2	(CT)5	10	2425066	2425075	CCTGATCATCTTCCTGGCAT	60.034	20	GACCTTAAACTTGGCCCTCC	59.94	20	249	2425029	2425277
scaffold_1	134	p2	(CT)5	10	2458739	2458748	AGAGGAAATGAAAGACGCGA	59.955	20	CTCGTCAGCTTGGCAATACA	60.011	20	137	2458661	2458797
scaffold_1	135	p2	(TC)5	10	2474767	2474776	TGCCCAGACCTAAACTGGAC	60.111	20	CGACGTAGCCCATGAGTTTT	60.132	20	259	2474667	2474925
scaffold_1	136	p3	(CCA)6	18	2553713	2553730	TCCACAGACTTCGCAATCAC	59.837	20	ATCTGCACCATCCTTTGGAG	60.073	20	196	2553627	2553822
scaffold_1	137	p3	(CGA)7	21	2568387	2568407	CTTCCACTTTTTCGAGCAGG	59.986	20	TGCGGCTTTTCTAGGTCAAT	59.845	20	272	2568198	2568469
scaffold_1	138	p2	(TC)6	12	2576192	2576203	AACGCCAGGAGATTGCATAC	60.103	20	GATCGTAGGGACTAGCAGCG	60	20	193	2576057	2576249
scaffold_1	139	p2	(CA)5	10	2601960	2601969	CATGGTGCATCAAGTATCCG	59.948	20	CACGTCTATCAGTCTCGCCA	60.008	20	213	2601930	2602142
scaffold_1	140	p2	(CA)6	12	2693238	2693249	ACAAATGCCTTGGTTCGTTC	59.978	20	ACTGCGTGTTGTGCATTAGC	59.942	20	244	2693141	2693384
scaffold_1	141	p2	(AG)7	14	2695191	2695204	AACGGTCGCGTAGAGAAGTG	60.453	20	ACCTGTGCACTCAAGGCTCT	60.057	20	262	2695090	2695351
scaffold_1	142	p2	(GT)5	10	2726891	2726900	CCATTAGGCCTTGAAATGGA	59.894	20	GATCGTCATGTCATTGTCGG	59.925	20	225	2726699	2726923
scaffold_1	143	p2	(CT)6	12	2778503	2778514	GCGGGGTACTGTGAGAACAT	59.997	20	GGAGTACATGCCAACAGGCT	60.142	20	229	2778407	2778635
scaffold_1	144	p2	(TC)7	14	2784836	2784849	ATGCATGCCTCCTTTACAGC	60.243	20	ACCATCCCTTGACTCACTCG	60.112	20	216	2784806	2785021
scaffold_1	145	p2	(CT)5	10	2790362	2790371	CCCATTGAAATTGAACCACC	60.029	20	ATGGGGGTGAGAAATAAGGG	60.011	20	133	2790284	2790416
scaffold_1	146	p2	(GT)6	12	2820188	2820199	TGTTGGGGAACATACAGCAC	59.42	20	ACAGCGAGTCTTCTACCCGA	60.012	20	242	2820150	2820391
scaffold_1	147	p2	(AT)6	12	2820516	2820527	TCGGGTAGAAGACTCGCTGT	60.012	20	ATCCGCCGGAATAGCTTTAT	59.921	20	245	2820372	2820616
scaffold_1	148	p2	(GT)5	10	2823875	2823884	CTTGGCAAACTGGAGGACAT	60.111	20	CGTGATCCAATATCCCTCGT	59.773	20	260	2823733	2823992
scaffold_1	149	p2	(AT)6	12	2874995	2875006	TTCTTCGCTGAGGAACGAAT	59.955	20	GGCTCGACGAGAGAAATGAG	60.096	20	245	2874818	2875062
scaffold_1	150	p2	(TC)5	10	2883418	2883427	GTGAATCCACCGTTACCGTC	60.24	20	TTTTTCTTCTGCTTGTCGGG	60.357	20	238	2883330	2883567
scaffold_1	151	p2	(CT)5	10	2884921	2884930	CAAAGCATCGTTTGTTTCCC	60.481	20	ATTCATTCGTCCGTCCAAAG	59.933	20	272	2884887	2885158
scaffold_1	154	p2	(CT)5	10	2885815	2885824	ATGAAGCGAGAGTTGGTTGG	60.255	20	CGCTAGAACAGGAGCGAGAT	59.74	20	240	2885721	2885960
scaffold_1	155	p2	(TA)5	10	2898214	2898223	ATTTATTGCAGGCGACCAAC	59.967	20	GCGACAAAAGGGTCAGTGTT	60.156	20	197	2898051	2898247
scaffold_1	156	p2	(TA)5	10	2928941	2928950	TAGCAGACTCCAGAGCAGCA	60.032	20	ATTGGTGTCCACTTGGCTTC	59.973	20	265	2928869	2929133
scaffold_1	157	p3	(TTC)5	15	2949111	2949125	CTCCTCCACCAATCCTCAAA	60.042	20	AACAACTTCAACCGAAACCG	60.008	20	238	2949000	2949237
scaffold_1	158	p3	(GAA)5	15	2955395	2955409	AACAACTTCAACCGAAACCG	60.008	20	CTCCTCCACCAATCCTCAAA	60.042	20	238	2955281	2955518
scaffold_1	159	p3	(GAG)5	15	3002367	3002381	TTGCCATGGAAGAATCATCA	60.009	20	TGGCCAAGTCTCTGGGATAG	60.21	20	248	3002192	3002439
scaffold_1	160	p2	(GA)5	10	3005701	3005710	ACAGGTTCAAGAAGCGATGG	60.255	20	ATGTTTGATTCCGCAAAAGG	59.938	20	256	3005593	3005848
scaffold_1	161	p2	(CA)5	10	3023341	3023350	CGTTGTCCCTCAAAAACGTC	60.529	20	CGCGAATTTGGTGATATCCT	59.923	20	238	3023232	3023469
scaffold_1	162	p2	(TC)5	10	3052383	3052392	AGTGATACTGCCATGGCCTC	60.104	20	GTCAGAGAGCTCAGATCCCG	60.096	20	228	3052261	3052488
scaffold_1	163	p2	(TC)5	10	3067803	3067812	AGTGATACTGCCATGGCCTC	60.104	20	GTCAGAGAGCTCAGATCCCG	60.096	20	228	3067681	3067908
scaffold_1	164	p2	(TG)5	10	3089245	3089254	CACCCCTTAAGCCTAGGGAC	59.955	20	CAGTCACAGTCGCCCTAACA	59.897	20	151	3089220	3089370
scaffold_1	165	p2	(TC)5	10	3092181	3092190	TCGATATGTTTGATTCCGCA	60.035	20	CTACGCAAATGTATCCAGCG	59.349	20	194	3092036	3092229
scaffold_1	166	p2	(TC)5	10	3103572	3103581	TGTTCCTCGCTATCTCTCGC	60.646	20	AATGGTGTGCTATGCCTTCC	59.962	20	121	3103547	3103667
scaffold_1	167	p2	(TG)5	10	3110654	3110663	GCACGAGGTTTATACGGGAA	59.96	20	AACTCGACTACTCCGGGGAT	59.957	20	265	3110490	3110754
scaffold_1	168	p2	(CA)5	10	3125040	3125049	TTTCCGATGGTTCCGAGTAG	60.066	20	CGTTCCATCTGAATTCCTGC	60.603	20	271	3124865	3125135
scaffold_1	169	p2	(TC)5	10	3147773	3147782	TTTCATGTTTCCGAATCCGT	60.309	20	CGGAAAGGACTTAGCGAATG	59.839	20	260	3147655	3147914
scaffold_1	170	p2	(TG)5	10	3190043	3190052	CCATTCCAATTTCTTCGTCG	60.439	20	TTTCCGATGGTTCCGAGTAG	60.066	20	241	3189985	3190225
scaffold_1	171	p3	(TTC)5	15	3192046	3192060	TTCAAACTTTCCTGGATCGG	60.044	20	CGAACCAACCAGTCGCTTAT	60.132	20	115	3191970	3192084
scaffold_1	172	p2	(CT)5	10	3202558	3202567	AACCACGGAGATGCTATTCG	60.096	20	GCGGTCACTAGAGCCACATT	60.285	20	220	3202402	3202621
scaffold_1	173	p2	(TA)5	10	3219013	3219022	GATCTCGCGGAGCTATCTTG	60.081	20	TTCATGGGCTCTATCAAGGG	60.029	20	146	3218910	3219055
scaffold_1	174	p2	(TC)6	12	3219151	3219162	AGAGCCCATGAATGACAAGG	60.073	20	CGCAGTGAATCTCATCAGGA	59.942	20	280	3219044	3219323
scaffold_1	175	p2	(CT)5	10	3229980	3229989	TTCATCGTCGCTCAGAAAGA	59.673	20	TGAGTGATCCGAAGAGCAAA	59.522	20	269	3229927	3230195
scaffold_1	176	p3	(AAG)6	18	3232118	3232135	CGACCCTGAGCTTCTTGAAC	59.989	20	CCATTGGGATGATTTTGACC	59.991	20	237	3232038	3232274
scaffold_1	177	p2	(AG)8	16	3240276	3240291	TCTTTGAGAGTTGGGATCGG	60.187	20	GTGATGTTTTCCATTCCGCT	59.939	20	192	3240246	3240437
scaffold_1	178	p2	(TC)5	10	3278302	3278311	TCATGCCCTTCAATCTTTCC	60.014	20	GCAGTTCGATGATTAGGGGA	60.036	20	192	3278220	3278411
scaffold_1	179	p2	(AC)5	10	3313246	3313255	TGTGAGCAGGAAGGAAAACC	60.232	20	CTGAGCGCTAAATCATTCCC	59.807	20	150	3313146	3313295
scaffold_1	180	p3	(TGG)6	18	3325711	3325728	AGATGTTATGGTTTTCGGCG	59.96	20	CCATCTTCATCTCCACCCAC	60.326	20	273	3325562	3325834
scaffold_1	181	p2	(AT)5	10	3338730	3338739	GAGAGCCGAAGTCTTTGTGG	59.989	20	AAAGAGCAACAAGTCGGCAT	59.882	20	241	3338542	3338782
scaffold_2	1	p2	(AT)6	12	43868	43879	CGCAGTATCGAGGAGTCACA	60.008	20	ATCTGCCGTGACTGTAGCCT	59.898	20	211	43727	43937
scaffold_2	4	p2	(TG)5	10	82227	82236	CGCGTGTGATCTTTCGTAGA	60.011	20	GAGTTGGGATTTCACACGCT	60.119	20	242	82047	82288
scaffold_2	5	p3	(CCA)8	24	83756	83779	GAAGAATCACGGGTGAAGGA	60.05	20	GAGGGCGATGTGACAGTTTT	60.119	20	255	83611	83865
scaffold_2	6	p3	(GAA)5	15	84089	84103	TAATGACTTGCCGTTTGACG	59.729	20	CAAACCCTTTCATCGCTTTC	59.685	20	257	83904	84160
scaffold_2	7	p3	(TGA)10	30	84226	84255	GAAAGCGATGAAAGGGTTTG	59.685	20	TTGTTGTGAGGGTGGTGGTA	59.848	20	253	84141	84393
scaffold_2	8	p3	(CCA)5	15	103254	103268	GCCACAACGGTAACACTCCT	60.035	20	CGAAAGCGAAAACCTGCTAC	60.018	20	203	103222	103424
scaffold_2	9	p2	(AC)5	10	133617	133626	CCTCCGTCAAAAAGCTATGC	59.845	20	GTGAACGCCACCGATTTAGT	60	20	254	133533	133786
scaffold_2	10	p2	(AT)6	12	165314	165325	CGGAGGATTCGGTGTTGTAT	59.813	20	AGTTGCAAGTAGTAGCCGCA	58.752	20	253	165254	165506
scaffold_2	11	p2	(TC)5	10	167629	167638	GAGACGCGTCATTGACTGAA	59.992	20	ATCTAGCGGCAGTACCGATG	60.257	20	280	167603	167882
scaffold_2	12	p2	(TC)5	10	178987	178996	GCGTCGTCATTTGGATTTTT	59.945	20	GCGGATTCCTGGTAGAGTTG	59.694	20	217	178818	179034
scaffold_2	13	p2	(TA)5	10	179480	179489	GTATGGATGTTGATTCGGGG	60.014	20	ACTTTGAATGGGATGATGGC	59.756	20	255	179325	179579
scaffold_2	14	p3	(AGG)5	15	180838	180852	TGAACGCCATTGTGAGTAGG	59.716	20	ATGAACATCTGTCCTTCGCC	60.081	20	254	180733	180986
scaffold_2	15	p4	(TACC)6	24	184146	184169	GGCAATCGGAAAGAACAAAA	60.053	20	GCAGAGAACCATCCTCAACG	60.801	20	231	184103	184333
scaffold_2	16	p2	(TA)6	12	184953	184964	GACTGCCTGATTGACGGATT	60.081	20	TCCGACTCCGACATCCTATC	60.034	20	162	184866	185027
scaffold_2	17	p2	(AT)5	10	193827	193836	AAAAGCTACCGAAGCCACCT	60.262	20	ATGCTTGGGACAAGGATGAG	60.073	20	217	193797	194013
scaffold_2	18	p2	(TA)5	10	197013	197022	TCGGCATCACAGAATCAGAG	59.942	20	AAGAATTGGTGGCAAACGAG	60.11	20	273	196968	197240
scaffold_2	19	p3	(AAG)5	15	215614	215628	GTTGAGGAGGTATGGGCAGA	60.073	20	TTCGTAAAACCTTCATCGCC	60.074	20	275	215387	215661
scaffold_2	20	p3	(GGA)5	15	217010	217024	GACGAGGGAAATGAAACGAA	60.051	20	CCATCGAGTCTGCTCTCCTC	60.096	20	271	216876	217146
scaffold_2	21	p2	(AT)5	10	232902	232911	CTTTCAATCACCCCTTTCCA	59.903	20	TATCGCTGGTGTGAAACTCG	59.864	20	246	232828	233073
scaffold_2	22	p2	(AT)5	10	233950	233959	GCGATACCACAGGAGGAAAA	60.074	20	GGAACGGAACTCATGAGAGTG	59.712	21	211	233776	233986
scaffold_2	23	p2	(CT)5	10	266693	266702	TGGGACTTTTCCCGAATACA	60.301	20	TTATGCGCGTACAATGGGTA	59.98	20	196	266655	266850
scaffold_2	24	p2	(AC)6	12	268762	268773	ACTACTTCACACCCCCAACG	59.884	20	TATGCCCGAACCGAAATAAC	59.795	20	253	268554	268806
scaffold_2	25	p3	(TAG)6	18	269081	269098	ACAGCACTACGTGCAGCATT	59.545	20	ACGGTTCGCGTAGAAGACAG	60.453	20	241	268945	269185
scaffold_2	26	p2	(GT)9	18	269816	269833	TTGCGCGTGTTGAAGTTATC	59.879	20	TCCTCTCCTTCTCCCCCTAA	60.139	20	196	269706	269901
scaffold_2	27	p2	(GA)5	10	271322	271331	GCTCGATGACGTTCTTCACA	59.992	20	TCAAGATCAACCGTCCCTTC	60.05	20	213	271151	271363
scaffold_2	28	p2	(CA)6	12	274713	274724	GGACGAACTTATGCCGTGTT	60	20	GGCACAGCCTGAGAGAGAAG	60.284	20	254	274551	274804
scaffold_2	29	p2	(TG)5	10	276308	276317	GTTTTCCACGTTCACTCGGT	60.012	20	AGGCTCAAACCCTTAGGGAA	60.068	20	217	276173	276389
scaffold_2	30	p3	(GTT)7	21	314187	314207	GGTGTAGTGCCTTCGCTCTC	60.02	20	ATGATGGAGATGATGGGGAA	60.096	20	247	314038	314284
scaffold_2	31	p3	(TCC)6	18	327989	328006	CTACTACCTCTCCTGGCCCC	60.088	20	GCCGCAGGGTTATTAGATGA	60.06	20	109	327948	328056
scaffold_2	32	p3	(GAA)6	18	331458	331475	GCCGACAGTAACCCGAAATA	59.96	20	ATCGCTTTTGCTTCTTCGTG	60.523	20	138	331381	331518
scaffold_2	33	p2	(AG)5	10	332645	332654	CCAAGAGTCTGCGGAGTAGG	60.005	20	TTGACCATTGACGGAGATCA	60.048	20	261	332466	332726
scaffold_2	34	p3	(CAC)5	15	334045	334059	ACTTTATCCCCCTCACCCAC	60.052	20	CAGATGAGGATCAATGGCCT	60.034	20	248	333993	334240
scaffold_2	35	p3	(TCC)5	15	338748	338762	AATCATAAATCCGCAGCACC	59.929	20	AATAGGCAAATGCCGTCAAC	59.967	20	212	338662	338873
scaffold_2	36	p3	(GGT)8	24	359672	359695	CATGGAGCAGAGGGTAGCTC	59.973	20	AGCATCAGCGTTCTCCTCAT	59.981	20	245	359595	359839
scaffold_2	37	p2	(AT)5	10	361776	361785	ATGGGGCTCTACGATTGTGT	59.434	20	GTGCGATAGCAAGGAGAAGG	59.978	20	250	361684	361933
scaffold_2	38	p3	(CAG)5	15	364749	364763	CCTCTACCCGCCCTACTACC	59.976	20	GTCGACTTTGCTTTTGGCTC	60	20	276	364720	364995
scaffold_2	39	p3	(GGT)7	21	367751	367771	TGAATTTCAGTTTGAGGGGG	59.903	20	CATCATCAATGCACTCCCAC	59.925	20	175	367626	367800
scaffold_2	40	p3	(CAA)5	15	368083	368097	TTCGGGGATGAATACTCCAG	59.887	20	ACCAATCTCCTCCCATGTTG	59.779	20	153	368006	368158
scaffold_2	41	p2	(AT)5	10	383519	383528	CACCGGTATATCCGGAATTG	60.031	20	CACCTTCTTCCCATGTCGAT	59.927	20	225	383477	383701
scaffold_2	42	p3	(ATG)5	15	387827	387841	TGACGATCAGTGGATCAGGA	60.205	20	TCATTACCTCCGCTGCTTCT	59.978	20	271	387773	388043
scaffold_2	43	p2	(CT)5	10	427916	427925	GATGGCATCTTTTGCCACTT	60.081	20	TAGTCGCCAGGACTAGCGTT	60.037	20	194	427890	428083
scaffold_2	44	p2	(AC)6	12	430621	430632	CGGGCAGCTGTTAATGCTAT	60.251	20	ACCATCCTCTGGACGTGTTC	59.969	20	279	430480	430758
scaffold_2	45	p3	(AAC)5	15	431137	431151	CTTTAGGCTTTGCTTCACCG	60.011	20	GAATTCTGGACCGAGGATGA	60.011	20	206	431011	431216
scaffold_2	46	p3	(ATC)5	15	432022	432036	AGGGGTAGAGGGCTTGTCAT	59.957	20	TTCAACGTCAACTTCAAGCG	60.027	20	222	431994	432215
scaffold_2	47	p3	(TCC)6	18	449993	450010	TTTGTTACCCGAAGTCCTGG	59.964	20	CTGCAACTCCTCCGTCTTTC	59.989	20	273	449815	450087
scaffold_2	48	p2	(GA)7	14	453739	453752	CTCGAGTCGACGAAGGAAAC	59.989	20	TCCTCGGTTTCGACTGTACC	60.111	20	238	453649	453886
scaffold_2	49	p2	(TG)5	10	464760	464769	AGACGCTTTCATCGCAAACT	60.022	20	TAGGGCTTGGATTACCATCG	59.916	20	213	464661	464873
scaffold_2	50	p2	(TA)5	10	471415	471424	ACAGTACACGCGCACAGAAC	59.977	20	CCGTCTTCGAAGTTACGAGC	60.015	20	272	471249	471520
scaffold_2	51	p6	(TCTTCG)5	30	477385	477414	ACCCACAACTCGACCACTTC	60.009	20	TTACGCCCTAGGACCAGAAA	59.702	20	249	477236	477484
scaffold_2	52	p3	(GTA)5	15	495966	495980	GCACCGCTATCTGTAGGAGC	60.007	20	ATGATAGCGCCGACAAGTCT	59.866	20	246	495863	496108
scaffold_2	53	p2	(AC)5	10	499127	499136	CCGGACAATACTCTCACGGT	59.989	20	GGTGCTAGCTTGATCCGGTA	60.235	20	222	498972	499193
scaffold_2	54	p3	(ACG)5	15	502054	502068	GGAAGAAGAGTGGTGGTGGA	60.088	20	CTCGATGGGCACCGTAGTAT	59.978	20	168	501951	502118
scaffold_2	55	p2	(AT)6	12	502605	502616	TGCTTTCGGTGTGAGTGTGT	60.357	20	TCTGCAGTGGTTCTTCATCG	59.984	20	245	502444	502688
scaffold_2	56	p3	(TCC)10	30	525785	525814	GTCCGAGTCCGATAATCCAA	59.894	20	CCCGTGAAAGGTGTTTGTCT	60.005	20	246	525596	525841
scaffold_2	57	p2	(AG)5	10	537823	537832	ACACATCACCAAACACCTGC	59.446	20	GGATGTTGTCAGTTGGCCTT	59.973	20	106	537767	537872
scaffold_2	58	p2	(CT)5	10	538399	538408	CACTCGAAGCATCATCCTCA	59.942	20	CAGTGCGACTGAAATGGAGA	59.984	20	143	538291	538433
scaffold_2	59	p2	(GT)5	10	539889	539898	TTCCAGACGTTTGCAGAGTG	60.025	20	GCTAGGCGTGGAAGGTTGTA	60.27	20	178	539804	539981
scaffold_2	60	p3	(TGC)8	24	575225	575248	TAATGTGGGGCGGAAGTTAG	59.953	20	CGACTGGCGTAAGTGTTCAA	59.904	20	254	575146	575399
scaffold_2	61	p3	(ACC)6	18	583524	583541	AAGGGGGCGAAGCTTAGTAG	59.871	20	GACGGAGCGAGTTTCTTGAC	59.997	20	264	583374	583637
scaffold_2	62	p2	(GA)5	10	595117	595126	TACAAACATCGATGGGGGAC	60.582	20	CCTCGAGGTGAAGAGAAACG	59.982	20	273	595012	595284
scaffold_2	63	p2	(AG)5	10	596176	596185	CTGTCCTTCAGTGACCCTCC	59.682	20	CTCCGTCGTACTGCCTCTTC	60.012	20	156	596118	596273
scaffold_2	64	p2	(TA)5	10	607738	607747	TCCCACACCTGAGTTAGCCT	59.721	20	AAGACGGAAGCACTGCGTAT	59.904	20	231	607651	607881
scaffold_2	65	p2	(GA)5	10	653824	653833	CGTGCTAGAACACGCAAGAA	60.195	20	ATCGATGACAACAGCCATGA	60.08	20	195	653715	653909
scaffold_2	66	p3	(GGT)5	15	657108	657122	ATGAGGTAGGAGGCGATGTG	60.096	20	AGTCTTGCCACCATTGATCC	59.934	20	277	657026	657302
scaffold_2	67	p2	(AT)7	14	670281	670294	ATGGATGCCTTGTGTGTGAA	59.967	20	TGCCTCTTACCAATGGAACC	59.933	20	279	670123	670401
scaffold_2	68	p2	(AC)7	14	723112	723125	CGATTCTTTGGAAATCGCAT	60.038	20	CGAGGGAAATGAAGAGGTTG	59.665	20	263	722912	723174
scaffold_2	69	p3	(CTG)7	21	732182	732202	TACGAACGCACAAGGAAGTG	59.904	20	AAAGGTATCCATGAGTGCCG	59.955	20	243	732035	732277
scaffold_2	70	p2	(GA)6	12	751986	751997	GAGTTGAGGAGGTTTGTGCC	59.703	20	TGATCACTTTGTGCTTTCGC	59.995	20	242	751922	752163
scaffold_2	71	p2	(GA)6	12	754104	754115	CGGTTGAGAGGGAATACCAA	59.926	20	GTTGGTGGAACGTGGAGAGT	60.009	20	203	754025	754227
scaffold_2	72	p2	(AC)5	10	797948	797957	TACCGGCCATGTAGGTCAAT	60.214	20	GAAAGGATCGCAGTACCAGC	59.843	20	176	797826	798001
scaffold_2	73	p3	(GGC)5	15	943168	943182	CTTCGGAGTGGAAGCTATCG	59.971	20	GCCCACCACTTATCCTCAAA	59.933	20	260	943019	943278
scaffold_2	74	p2	(TC)6	12	977062	977073	GCAAGTTCAAGCAAAGGAGG	59.993	20	GTGGCATAGGAACTCACCGT	59.997	20	246	976914	977159
scaffold_2	75	p3	(GGA)6	18	981191	981208	GAATAATTTGGCCCATGCAC	60.161	20	TACCTGTCCACTCCCAGGAC	59.962	20	114	981151	981264
scaffold_2	76	p2	(CT)5	10	991387	991396	TTTGACGATGTGCTCTTTGC	59.995	20	GACGATCGACTTCGAAAAGC	59.962	20	222	991280	991501
scaffold_2	77	p3	(TGT)10	30	1000554	1000583	GTGGCGGAGTTGCTTAAGAG	60.015	20	GGATGTAGACGTTCCCGAAA	59.933	20	199	1000471	1000669
scaffold_2	78	p3	(TCT)8	24	1023610	1023633	CTTCTTGCTAGGCGTTCGAG	60.284	20	TGGAGATGAAAGCGACAGTG	59.984	20	163	1023575	1023737
scaffold_2	79	p2	(CT)7	14	1120717	1120730	AAAAAGACAACACTTCGGCG	60.284	20	CCTGACGGATTGACCTTGAT	59.927	20	235	1120538	1120772
scaffold_2	80	p3	(GAG)5	15	1130182	1130196	GGTGCGGGTAGCGAGTATTA	60.117	20	CCGCTCTCTTCCTTGTCATC	59.95	20	195	1130114	1130308
scaffold_2	81	p3	(GAC)5	15	1130320	1130334	GATGACAAGGAAGAGAGCGG	59.95	20	GGAAGAGCAAGAGACGGATG	59.95	20	280	1130289	1130568
scaffold_2	82	p2	(GA)5	10	1133020	1133029	TGCGAAGTGGAGAGAGGAAT	59.95	20	CCCCGTCAACATTATTACCG	60.067	20	107	1132997	1133103
scaffold_2	83	p2	(AG)5	10	1226445	1226454	CAAAGGGGGAGGTCCAGTAT	60.183	20	CTCTCAAATCTCCACCGCTC	59.95	20	272	1226409	1226680
scaffold_2	84	p3	(TCC)7	21	1233136	1233156	ACCTCAGCAACCAGGATGAC	60.12	20	TACGGTCACCAAGAGTGTCG	59.745	20	249	1233013	1233261
scaffold_2	85	p3	(AGC)6	18	1265389	1265406	GATCTCGCATCCAACAACCT	60.081	20	GGGCTGCTCTTTTCTTGTTG	59.993	20	179	1265252	1265430
scaffold_2	86	p2	(CT)6	12	1297566	1297577	GCGGTAAGGAAGAGATGCTG	59.978	20	CATGAAACGATTCACCAACG	59.964	20	233	1297542	1297774
scaffold_2	87	p2	(AG)5	10	1301424	1301433	AACTGCGAGAAAGGGAGACA	59.989	20	CTAAATCTCGCTCGGTCTGG	59.971	20	124	1301376	1301499
scaffold_2	88	p2	(CA)5	10	1331198	1331207	GGGTAAAAATAACAGCGCGA	60.095	20	CCAGCAAGTGTCCAGACTCA	60.022	20	230	1331163	1331392
scaffold_2	89	p2	(CT)5	10	1353251	1353260	AGGTCCGCCTTTGTTCTTTT	60.11	20	CGACGATTGTGCCCTCTAAT	60.096	20	263	1353226	1353488
scaffold_2	90	p2	(AT)7	14	1357510	1357523	GAGTTGATATTCCAGGCCGA	60.036	20	ACGACTTCCGCTCTTTTTGA	59.993	20	240	1357438	1357677
scaffold_2	91	p2	(GT)5	10	1391873	1391882	GTCCCTCATTGCTCGATGTT	60.081	20	ACGTCCTGACCGTACTGCTT	59.792	20	183	1391758	1391940
scaffold_2	92	p2	(TA)5	10	1394582	1394591	ACTTGCCAGCAGAAGAGGAA	60.134	20	TTCTCTCAGCATGATCGAGGT	59.965	21	260	1394498	1394757
scaffold_2	93	p2	(GA)6	12	1442496	1442507	TAGTTGACAGGCGATTGTGC	59.871	20	TCAAGTCAGGTTGAAAGGGC	60.232	20	210	1442405	1442614
scaffold_2	94	p2	(TA)5	10	1443416	1443425	GAAGGCGAGTGAGGATACCA	60.218	20	GGTAGTGCGCTAGCTGTTCC	60.044	20	233	1443374	1443606
scaffold_2	95	p2	(TG)5	10	1462613	1462622	TGCCTGTTGAAGTGAATGGA	60.24	20	CTACGCCCTTGAATCGTCAT	60.096	20	252	1462574	1462825
scaffold_2	96	p2	(TA)6	12	1476036	1476047	TACAAGTCGTGGTGCTTTGC	59.911	20	CATGAACTCCGGGTGAATCT	59.927	20	244	1475930	1476173
scaffold_2	97	p2	(AT)6	12	1492235	1492246	GGTCGGAAACAAAAGGATCA	59.91	20	GATTCGGTTTCTTGGCGTTA	60.074	20	155	1492158	1492312
scaffold_2	98	p6	(TGTTGC)5	30	1548702	1548731	CTGACTGCAGAAAATGCAGG	59.591	20	GGTGGTATGGAGTTTGGTCG	60.232	20	267	1548612	1548878
scaffold_2	99	p2	(TC)5	10	1562540	1562549	TACCCCTCTCACTGGCTCAC	60.261	20	GTATGCTCGTTCTGCTGGGT	60.285	20	279	1562465	1562743
scaffold_2	100	p3	(TCT)5	15	1629396	1629410	GATGTTGATGACGATGCTGG	60.08	20	TTGCACGTCAAAAACTGCTC	60.035	20	247	1629239	1629485
scaffold_2	101	p2	(TA)5	10	1657601	1657610	CCGAAGAATCTTTCCCTTCA	59.24	20	AACGGCAATGTTGGACTTTC	59.978	20	181	1657525	1657705
scaffold_2	102	p2	(AT)5	10	1661245	1661254	GCTGCTGAAGAACAAAAGGC	60.14	20	CCCTCCAGAGACACCGTAAA	60.103	20	272	1661176	1661447
scaffold_2	103	p2	(TC)5	10	1677500	1677509	AATTCTGTGCGGGAGGTATG	59.955	20	GCCCATTGAAGCGTCTTTAC	59.713	20	249	1677316	1677564
scaffold_2	104	p2	(AT)5	10	1695739	1695748	TCCGAGTACTGCTCCGAGTT	60.012	20	CATGCGTCACACCGATTTAG	60.134	20	275	1695611	1695885
scaffold_2	105	p2	(TC)5	10	1697560	1697569	GCTGGAGAGATGGACATGGT	60.08	20	TTGTGATGCCATGTGTGTTG	60.003	20	257	1697372	1697628
scaffold_2	106	p2	(CT)5	10	1697897	1697906	CTATTTCCGGGAACCCTCTC	59.897	20	GTGTTCGGAGACAACCACCT	60.009	20	259	1697869	1698127
scaffold_2	107	p2	(TA)5	10	1708430	1708439	TTCCTGAGTCGAGTCTCGGT	59.986	20	GAGTAACTCAAATGCGCCGT	60.278	20	237	1708387	1708623
scaffold_2	108	p2	(GA)5	10	1715571	1715580	AAATTCATAACACTCGGCGG	59.96	20	CATCTATGACGCCTGCAGAA	59.972	20	250	1715493	1715742
scaffold_2	109	p2	(CA)5	10	1719404	1719413	TTTCCGATGGTTCCGAGTAG	60.066	20	GTTCCAGTTTCTTCGTTGGG	59.569	20	239	1719229	1719467
scaffold_2	110	p2	(CA)5	10	1729843	1729852	TTTCCGATGGTTCCGAGTAG	60.066	20	CGCGAATTTGGTGATATCCT	59.923	20	226	1729746	1729971
scaffold_2	111	p2	(GA)5	10	1759127	1759136	GTCTGGGAACTGTCCGTTGT	60.009	20	TGGAAACAGATGCTCATTGC	59.805	20	257	1759083	1759339
scaffold_2	112	p2	(TC)5	10	1765959	1765968	TGTTCCTCGCTATCTCTCGC	60.646	20	TATGACCGGAAAGGTAACGC	59.96	20	192	1765934	1766125
scaffold_2	113	p2	(CA)5	10	1773650	1773659	TTTCCGATGGTTCCGAGTAG	60.066	20	TCGGCTGTTCCAATTTCTTC	60.192	20	245	1773475	1773719
scaffold_2	114	p2	(TC)5	10	1779911	1779920	CGTTCCGGTATCATGTAGGG	60.206	20	TACTCGTACGTCGGGTGTCA	60.175	20	232	1779808	1780039
scaffold_2	115	p2	(GA)5	10	1788603	1788612	TGTCGGAGAGCTCAGATCCT	60.096	20	CCAAGCACTTCAAACTCCGT	60.291	20	192	1788504	1788695
scaffold_2	116	p2	(TC)5	10	1795374	1795383	AGTGATACTGCCATGGCCTC	60.104	20	AGCCTGATCCTCGAGTGAAG	59.555	20	255	1795252	1795506
scaffold_2	117	p2	(GT)5	10	1801745	1801754	TACCCGAAGGAGTAGGAGGG	60.447	20	ACGATATTGAGGCCGAACAC	59.962	20	219	1801594	1801812
scaffold_2	118	p5	(CTTTT)6	30	1860891	1860920	AGGGCAGCTGAACTGGACTA	60.012	20	GCGGTGTAGGTGACACAATG	60.032	20	171	1860775	1860945
scaffold_2	119	p2	(GA)5	10	1861994	1862003	AAGACGATTGGACGAGATGG	60.073	20	GGTTCCTTGTGGTGCTTGTT	60.012	20	259	1861770	1862028
scaffold_2	120	p3	(GCA)5	15	1884961	1884975	ACAAGGCAATCAAAAGCCTG	60.249	20	TCGCGTCCTGTGCAGTATAG	60.035	20	242	1884921	1885162
scaffold_2	121	p2	(CT)5	10	1905112	1905121	GGGAGCACATCAAGAACGAT	60.081	20	TGTAGTCGTGGCTGACCTTG	59.897	20	275	1904979	1905253
scaffold_2	122	p2	(TA)5	10	1913681	1913690	AGTGTCCGGTAGACGTTGCT	59.792	20	GCCCTCAGGAATGATGAAAA	60.014	20	230	1913635	1913864
scaffold_2	123	p3	(CCT)6	18	1958365	1958382	CTTGTATGTCCGCCCAGTCT	60.134	20	GTATATTGCCGAAGCCAGGA	60.06	20	127	1958292	1958418
scaffold_2	124	p2	(CG)5	10	1958508	1958517	TCCTGGCTTCGGCAATATAC	60.06	20	CTTGGAGACTTGCTGCTGTG	59.77	20	226	1958399	1958624
scaffold_2	125	p3	(CGA)6	18	1977525	1977542	TCTCCTCGCTCCTGACATCT	60.096	20	CCAGGTCGAGTTCGTCATCT	60.261	20	275	1977440	1977714
scaffold_2	126	p2	(AC)6	12	1991352	1991363	CTCACCTCTTTTGAGCCGAC	59.989	20	GATCACAAGGAAGAGGCTCG	59.95	20	279	1991161	1991439
scaffold_2	127	p2	(TA)5	10	2022262	2022271	CCATCATTACCAATCCCTGG	60.006	20	TTTCGCCGACTCTTTCAACT	59.993	20	233	2022096	2022328
scaffold_2	128	p2	(AT)5	10	2033271	2033280	ATCTGGGTGTTGGGTCTGAG	59.962	20	TTGACGTGAGTGTCCTCGTC	59.872	20	273	2033098	2033370
scaffold_2	129	p2	(AG)5	10	2035847	2035856	CGTCGACCTTCTTTAGCCTG	60.008	20	TATGTTGTTCAAGGCCTCCC	59.933	20	161	2035753	2035913
scaffold_2	130	p2	(GT)6	12	2053361	2053372	TCACACATGTCCCTTGGGTA	59.806	20	GGGATCCCTCATCCCTAGTC	59.714	20	253	2053313	2053565
scaffold_2	131	p2	(TC)5	10	2106067	2106076	CAGCTTGGCTTTCCAGTTTC	59.993	20	GCGAATTGAGTCTTTCCAGC	59.962	20	231	2106009	2106239
scaffold_2	132	p3	(TGG)5	15	2118225	2118239	CGCTTCTTCACCTTTTGGTC	59.853	20	TTGGTGGATGACGATGAAGA	60.048	20	152	2118183	2118334
scaffold_2	133	p2	(TA)5	10	2121878	2121887	GGCTGTCACCTCATAGGCAT	60.104	20	CACTGGTCGCCTTTCCTTAC	59.734	20	164	2121846	2122009
scaffold_2	134	p3	(TCC)5	15	2161594	2161608	CGCACAAATGGATCTCACTG	60.263	20	GGATCATATGTCGGACCAGG	60.158	20	277	2161510	2161786
scaffold_2	135	p2	(TC)6	12	2162139	2162150	TGCTGTCGAGAACCTCAATG	59.984	20	GGCTGCTGAAACTGATGTGA	59.992	20	193	2162012	2162204
scaffold_2	136	p2	(AT)5	10	2287651	2287660	ACTTCAGTGCGGGTATTTGG	59.993	20	GAGGGGCCGTAATATTTGGT	60.041	20	140	2287566	2287705
scaffold_2	137	p2	(TC)5	10	2332799	2332808	CATGATTTCAGTGACGGGTG	59.96	20	AGGGCATAGCTTCGGACTTT	60.228	20	242	2332688	2332929
scaffold_2	138	p2	(GT)5	10	2332957	2332966	AAAGTCCGAAGCTATGCCCT	60.228	20	AAGTCGTAACGAATCCACGG	59.993	20	133	2332910	2333042
scaffold_2	139	p2	(GT)5	10	2333631	2333640	TAGGATAGGGTGTAGCCGGA	59.546	20	GTTGATGTAGTTCGCGGGTT	60	20	184	2333603	2333786
scaffold_2	140	p2	(AC)5	10	2333864	2333873	AACCCGCGAACTACATCAAC	60	20	TGCACCAAATATCCGCATTA	59.92	20	269	2333767	2334035
scaffold_2	141	p2	(AT)5	10	2375490	2375499	ATTTCATGGGATGTGGGAAG	59.605	20	GTATCGTGTGGTTGGAGCCT	59.997	20	274	2375432	2375705
scaffold_2	142	p3	(ATC)6	18	2383838	2383855	TCGAGTTCCCAACTACCACC	59.966	20	TATAGAAGGACCGGTGACGC	60.096	20	248	2383782	2384029
scaffold_2	143	p3	(TGT)6	18	2384394	2384411	CCATGCAAACTCGAAGTCAA	59.84	20	GATTCAAGCGCAACATGCTA	59.983	20	105	2384354	2384458
scaffold_2	144	p2	(GA)8	16	2387807	2387822	GAGCGAGGTCAAAGAACCTG	59.989	20	ATCAGAAATGTCCACGAGGG	59.927	20	175	2387673	2387847
scaffold_2	145	p2	(TG)7	14	2395294	2395307	GAAGAACGAGAAGCAAACGG	59.993	20	ATCTCGCGCTTCACGATATT	59.835	20	235	2395122	2395356
scaffold_2	146	p2	(AT)5	10	2414205	2414214	TCCTTGATGATTCTACGGGG	59.887	20	GGAAACCGCTGGGGTATAAT	60.041	20	252	2414094	2414345
scaffold_2	147	p3	(ACT)5	15	2437673	2437687	CTTTGAGTGGGATGGATGCT	60.073	20	ACCTGATTCATTCCAATCGC	59.9	20	268	2437598	2437865
scaffold_2	148	p2	(TC)5	10	2455913	2455922	ATTTCAAACTGACCTTGGCG	60.11	20	TGGGAGACTTTGAAACGGTC	60.088	20	269	2455770	2456038
scaffold_2	149	p3	(CAT)6	18	2473903	2473920	TGGACGAATCACGACACCTA	60.112	20	CCGGTACGGACATGGTACTT	59.734	20	207	2473809	2474015
scaffold_2	150	p3	(GAG)5	15	2474314	2474328	TGGAGGAAACAAGAAATCCG	60.044	20	ACCATGTCAACCAATCAGCC	60.79	20	254	2474129	2474382
scaffold_2	151	p3	(ACA)5	15	2474571	2474585	ACGCCACATGAAAGGGTTAG	59.993	20	TACTGAGTGACCGAAGTGCG	60.049	20	137	2474544	2474680
scaffold_2	152	p2	(TC)12	24	2474748	2474771	CGCACTTCGGTCACTCAGTA	60.049	20	TTGCTCCAAGGTTTCGAGAT	59.813	20	181	2474661	2474841
scaffold_2	153	p2	(TA)5	10	2529625	2529634	TTCGCTGGTGATACTGGTGA	60.263	20	AGGGAAAAATTAGGCTCCGA	60.034	20	279	2529408	2529686
scaffold_2	154	p2	(AC)5	10	2551524	2551533	ACGACCTGCTTCTTTGGCTA	60.015	20	ATACTCAGGAAAGCGGCTGA	59.978	20	275	2551397	2551671
scaffold_2	155	p3	(GCT)5	15	2581253	2581267	TTTCTACGATATGGGGGCTG	59.916	20	CGTGTCATGTGAAATGGAGG	59.96	20	194	2581230	2581423
scaffold_2	156	p2	(GT)5	10	2582673	2582682	AATGGAACAGGTTGCTCTGG	60.111	20	ATACTTCTTGTCACGGCGCT	59.904	20	257	2582474	2582730
scaffold_2	157	p2	(GA)5	10	2602300	2602309	TCGATGGATTGGGGAGTAAG	59.887	20	TTATTTCCAACGCAACGTGA	60.111	20	165	2602229	2602393
scaffold_2	158	p3	(GCT)7	21	2635758	2635778	ATGAGGCGATCAGCATTTCT	59.803	20	CCCTACCCCTACCCCTTGTA	60.061	20	210	2635668	2635877
scaffold_2	159	p3	(TCG)6	18	2643191	2643208	GATTTGGGACCATAGCCCTT	60.152	20	GAGAGCAGAAGACCGTGGAC	59.993	20	223	2643087	2643309
scaffold_2	160	p3	(AAG)5	15	2643939	2643953	CCGCAGGTTAGTCCTCTGAC	59.867	20	ACGAGTGTCTGCTGTGGTTG	59.94	20	179	2643866	2644044
scaffold_2	161	p2	(TA)6	12	2667310	2667321	CGAACGAATTCAGAAGAGGG	59.807	20	ACCAAACCATCTCGTATCGC	59.962	20	280	2667277	2667556
scaffold_2	162	p2	(AG)13	26	2675627	2675652	TACAAAGGCTCCCCAATCAC	59.933	20	CTTGATCAAATTGCGGAGGT	60.074	20	180	2675585	2675764
scaffold_2	163	p2	(AT)6	12	2717650	2717661	TCTCATGATGATGACTCGGG	59.585	20	GGAGAAGCAGAACATTCCCA	60.195	20	210	2717498	2717707
scaffold_2	164	p2	(TC)5	10	2767903	2767912	GTCATCGGAGCTCGAAAAAG	59.955	20	TCTTTGATGCGTGGAAGTTG	59.84	20	240	2767796	2768035
scaffold_2	165	p3	(TGC)5	15	2780829	2780843	GCTGAACTGAAATCGAAGGC	59.962	20	AATACACGCTGACCCCAGTC	59.997	20	277	2780718	2780994
scaffold_2	166	p3	(TTG)5	15	2786210	2786224	CTACTACTCCTCCCAGGCCC	60.088	20	CTCGGATGGCAGAATCATCT	60.181	20	239	2786012	2786250
scaffold_2	167	p3	(ATG)5	15	2786359	2786373	AACGTTCAAAAGCGTCGTCT	59.92	20	CCCTCTTTCAGTTGAGCCTG	59.982	20	269	2786274	2786542
scaffold_2	168	p3	(CAT)7	21	2786926	2786946	TCCAACACCATCCTCCTTTC	59.903	20	AGGTGAAGGCCTCGGATACT	60.096	20	265	2786795	2787059
scaffold_2	169	p2	(AG)7	14	2787411	2787424	TCATGGCGCAATGTTAAAAA	60.074	20	CTGAATGTTGTCCTCGCTCA	59.984	20	173	2787366	2787538
scaffold_2	170	p3	(CCA)5	15	2789062	2789076	GTGGTGGAGGAGGTGGAGTA	59.962	20	AACAGTTGTTTGGGAGACCG	60.005	20	138	2788996	2789133
scaffold_2	171	p3	(CTC)5	15	2789598	2789612	AGCCTTCACCCTCTCCTGAT	60.216	20	CCGAAAATGGATCCTGAAGA	60.006	20	225	2789552	2789776
scaffold_2	173	p2	(TA)5	10	2796462	2796471	ATGTACATACTCCCGCCGAG	59.978	20	ATGTTCCTGCGCTAACAACC	60.14	20	245	2796383	2796627
scaffold_2	174	p2	(TA)5	10	2815916	2815925	CCAAGCCTCGGAATAACAAA	60.067	20	AGGTGTGCATGATTGGCATA	59.955	20	130	2815849	2815978
scaffold_2	175	p2	(AT)5	10	2858102	2858111	ATGGAAGCAAGAAGGTGGTG	60.111	20	TACACCGGTACTGGCATTGA	59.988	20	206	2857971	2858176
scaffold_2	176	p3	(AAG)6	18	2862030	2862047	TAGGAGTCCTGCTCCTCCTG	59.549	20	CGTGAGCTTGAGCCTTCTTC	60.277	20	269	2861902	2862170
scaffold_2	177	p3	(TCA)21	63	2870738	2870800	ATCATCGCTCTCGTCTTCGT	59.981	20	AAAAAGAGGCCCGAATTGAT	59.909	20	212	2870679	2870890
scaffold_2	178	p3	(GAC)6	18	2882426	2882443	GCGGTTCAAGAATAGGTGGA	60.074	20	ACACCACCCTCCTCAATCAG	59.962	20	258	2882231	2882488
scaffold_2	179	p2	(TA)5	10	2895683	2895692	ATCGTATGACCACTTTCGCC	59.962	20	CGGTGGAGCTTTCATGATTT	60.074	20	119	2895644	2895762
scaffold_2	180	p2	(CT)5	10	2940168	2940177	GGTACACGGTGAAGGACGTT	59.891	20	GTCCGTCACTTGGGTCACTT	60.009	20	256	2940131	2940386
scaffold_2	181	p3	(GCC)5	15	2964225	2964239	GCCTCTGCTCAACCTGTTTC	59.997	20	GGAAAGACAGAACCCCTTCC	59.912	20	261	2964044	2964304
scaffold_2	182	p2	(TA)5	10	2966419	2966428	CCTCAACCCATCCTGAGAAA	60.042	20	TGATCATGATTGGAACCGAA	59.859	20	230	2966245	2966474
scaffold_2	183	p2	(TA)5	10	2987576	2987585	CTCGTCAACCCTCCTGAGTC	59.835	20	TCACTCCAACTGATCCCACA	60.088	20	233	2987511	2987743
scaffold_2	184	p2	(TC)5	10	3006040	3006049	CGCTCGCAATAAAGTGAACA	60.014	20	GAAACGTCATGAGGGTTGGT	59.827	20	268	3005876	3006143
scaffold_2	185	p2	(TA)7	14	3009773	3009786	GCATCGAGGTGGAAACAACT	60.119	20	AAAAGGGACAACAACAACCG	59.869	20	161	3009745	3009905
scaffold_2	186	p2	(TA)6	12	3033261	3033272	TACCCTGTTTATGAACGCCC	59.823	20	AATCGATTCAAGCAACCACC	59.939	20	220	3033099	3033318
scaffold_2	187	p2	(TA)5	10	3042689	3042698	CCACCACCTAGGATCGGTTA	59.807	20	AGCAAACCGTGAAATCAACC	59.978	20	244	3042613	3042856
scaffold_2	188	p2	(TA)5	10	3047291	3047300	GACTGAAAGGGGCTTTACCC	59.94	20	GAAGACTGGGCTGCCACTAC	59.874	20	158	3047258	3047415
scaffold_2	189	p2	(TG)5	10	3064241	3064250	TGTTCGGGAAAAACGAAATC	59.916	20	TGTGGTGACGTGAAAGGAAA	60.128	20	267	3064203	3064469
scaffold_2	190	p2	(AT)5	10	3067002	3067011	GAAAGTGGAGTAGGATGCGG	59.694	20	AAGGATCTTGATTCCACCCC	60.133	20	158	3066891	3067048
scaffold_2	191	p2	(TA)6	12	3074033	3074044	TAATCGTCGCTCTTTCGACC	60.352	20	TTTCTCGCGACTCCTGTTCT	60.134	20	276	3073999	3074274
scaffold_2	192	p2	(GA)5	10	3074249	3074258	CGACCTGTCGAACACTTGAA	59.873	20	TCTCATTACCCAGTGCACCA	60.112	20	246	3074074	3074319
scaffold_2	193	p2	(GA)5	10	3079644	3079653	TCAACTTTCCTGGATTTGGG	59.903	20	CGCAGTCGAATTAGCTTTCC	59.982	20	275	3079442	3079716
scaffold_2	194	p2	(TC)5	10	3089861	3089870	CAATGATCTCTCCGCTGTCA	59.942	20	TTAATTAACGATGCTGGCCC	59.928	20	151	3089818	3089968
scaffold_2	195	p3	(TAC)8	24	3107481	3107504	TTTGTATCGCCTCTGATCCC	60.036	20	TTACCCCCGTTCTCTTCCTT	59.934	20	198	3107345	3107542
scaffold_2	196	p2	(GT)10	20	3107667	3107686	AGGAAGAGAACGGGGGTAAA	59.934	20	AATGTTGGTACTTGCCCTGC	60	20	194	3107524	3107717
scaffold_3	1	p2	(GA)5	10	8957	8966	TTACCGGGTTCCTGAGACTG	60.103	20	CATCATCCTCGCCACCTACT	60.096	20	255	8773	9027
scaffold_3	2	p3	(GAC)5	15	9129	9143	AGTAGGTGGCGAGGATGATG	60.096	20	CCGTAGCATAACACGCACAC	60.203	20	273	9008	9280
scaffold_3	3	p2	(TG)7	14	9253	9266	ACGACGACGACGAGCTTACT	60.081	20	AGCCATGCTTGGAGTCAAAC	60.263	20	209	9132	9340
scaffold_3	4	p3	(TGC)6	18	42634	42651	TTTTTGTGTCGGTGGTGAAA	59.981	20	CGACAACTGCCCCAAATACT	59.993	20	263	42551	42813
scaffold_3	5	p2	(TC)5	10	71290	71299	TGGGTTTGTGGGTTGGTAAT	59.948	20	CGCTTAGGCGATGATGATTT	60.196	20	274	71232	71505
scaffold_3	6	p2	(GT)6	12	74958	74969	ATTCGAGTCTACGCGCACTT	60.044	20	ATTTTGATGGCCAAGTTTCG	59.938	20	235	74768	75002
scaffold_3	7	p2	(CA)5	10	78968	78977	GTCTCAGCCATGGTCGACTT	60.269	20	CGCGAATTTGGTGATATCCT	59.923	20	156	78941	79096
scaffold_3	8	p3	(GAA)5	15	91699	91713	CGAACCAACCAGTCGCTTAT	60.132	20	CATTGTCGGTGGTGACTTTG	60.001	20	194	91673	91866
scaffold_3	9	p2	(TA)5	10	109461	109470	TTCTTTATCATTCCCGAGCC	59.115	20	GAGTAACTCAAATGCGCCGT	60.278	20	258	109397	109654
scaffold_3	10	p2	(TC)5	10	121012	121021	CGTCCATCGACACCATATCA	60.353	20	AGGTTTTTGGTGGTGGTGAG	59.861	20	172	120934	121105
scaffold_3	11	p3	(ATG)6	18	122055	122072	CTCATCACCTCCATGTCCCT	59.92	20	AGAGCTTCTTCGGTGTCTGC	59.751	20	240	121883	122122
scaffold_3	12	p2	(GA)5	10	126600	126609	GGTGAGAGAATGTGAGGGGA	60.048	20	CCCTTGAACCTGGGGTTTAT	60.046	20	180	126527	126706
scaffold_3	14	p3	(GAA)6	18	185399	185416	AACAACAGCGACAACGACAG	59.946	20	GTCGCGAACTATAACCCAGC	59.736	20	157	185331	185487
scaffold_3	15	p2	(TC)7	14	197194	197207	CAACCACATTCGATAGCACG	60.134	20	CACAGCTGAAGCACCAAGAA	60.175	20	272	197024	197295
scaffold_3	16	p2	(TA)5	10	215843	215852	TATCTGCTCGGTTGCAGTTG	60.011	20	TGTTTCCCTGTATGCGATTG	59.542	20	178	215710	215887
scaffold_3	17	p2	(AT)8	16	223128	223143	CGGTGCCAATGTAGTGTTTG	60.027	20	AATGTTTCACGCTTTGGACC	59.978	20	225	223040	223264
scaffold_3	18	p3	(ACC)5	15	230618	230632	ATTTTTCCCTATCCCCGATG	59.978	20	GAGGAGAGGCTTGGGAGAGT	59.952	20	176	230578	230753
scaffold_3	19	p2	(AT)8	16	234216	234231	CCTCAACGTGTGACTCTGGA	59.864	20	AAATCCCAAACCATCAACCA	60.029	20	254	234004	234257
scaffold_3	20	p2	(GA)7	14	257344	257357	GGAAAGGTTTCGGGAAGAAG	60.046	20	CTGGCGTGCCTATCTTTCTC	59.978	20	183	257208	257390
scaffold_3	21	p2	(CG)5	10	271334	271343	TGAGTGGGCTCTGAGAAGGT	59.986	20	GATCTATGCACGGTGAGCAA	59.83	20	247	271261	271507
scaffold_3	22	p2	(GC)5	10	298475	298484	TACCAGTTTACCCGCACTCC	59.993	20	TGAGTGGGCTCTGAGAAGGT	59.986	20	162	298395	298556
scaffold_3	23	p2	(TC)7	14	314228	314241	CTGTAGGTCCCCGGTACAGA	59.982	20	AGGCACATGACGACATACCA	59.992	20	248	314107	314354
scaffold_3	24	p2	(TC)5	10	315891	315900	GACCTATCACCGAACCTGGA	59.927	20	TGTCCGAGAGTAAGCCTCGT	60.012	20	277	315684	315960
scaffold_3	25	p3	(CAA)5	15	316518	316532	CTCCTACTCAAACCCCCACA	59.959	20	CGACCTACTCTCCTTGTCGC	60.012	20	211	316365	316575
scaffold_3	26	p2	(CT)5	10	333033	333042	ATCCGTCCACTTGCTTCATC	60.081	20	TTTTTCAGGCACAGGGATTC	60.051	20	173	332974	333146
scaffold_3	28	p2	(GA)5	10	375150	375159	CGATAGCGTAGGGACCAGAA	60.227	20	TTTGTGCATGTCCTCGGTAA	60.111	20	256	375036	375291
scaffold_3	29	p2	(TC)5	10	378156	378165	CAGCTCAGATCGTTCACCAA	59.984	20	GTTGTCGGAGGTGTCGAAAT	59.973	20	128	378067	378194
scaffold_3	30	p3	(ATC)5	15	379819	379833	TTTCTCCTTCCCTTTCCCAT	59.875	20	CTACTTGGGCCTGCTACGAG	60.03	20	269	379776	380044
scaffold_3	31	p2	(CT)5	10	384851	384860	CATTCACTCTGCCGCTAACA	60.011	20	GGTGCCTTCTTACATTCGGA	60.074	20	257	384707	384963
scaffold_3	32	p2	(AG)5	10	392701	392710	GAACGGCGAAATCGATTAAA	60.04	20	CGGTTAAGCTCCTTGAGCAC	60.015	20	102	392650	392751
scaffold_3	33	p2	(AG)5	10	421915	421924	CTTCGGTTCCTCAACACGAT	60.111	20	CCCCGTTAGGATCCAATCTT	60.145	20	207	421784	421990
scaffold_3	34	p3	(CGC)5	15	424777	424791	TGGGGAATCCTGATGGTTTA	60.126	20	CGCCGTACACATGTTCAATC	59.995	20	223	424665	424887
scaffold_3	35	p2	(AT)6	12	425898	425909	TTGAAGCCTATTGGACCAGG	60.066	20	ACCGCAAATCTTTCATCAGG	60.074	20	121	425862	425982
scaffold_3	36	p3	(CAC)5	15	442582	442596	ACGTCTTCACATCCCTCCAC	59.969	20	AGCGAGTTATCTGCTTCGGA	60.118	20	195	442436	442630
scaffold_3	37	p3	(GAT)5	15	447001	447015	AGTGGCAGCGATCTCATCTT	59.981	20	AACAAGAATGCCGATCAAGG	60.074	20	270	446974	447243
scaffold_3	38	p2	(CT)5	10	495089	495098	CTTTCGTTTCCTGAAGCCTG	59.986	20	AGTCTCGCATACATGGACCC	59.957	20	217	495050	495266
scaffold_3	39	p2	(GA)5	10	509989	509998	TGCTCTGAGAGAACTGCGAA	60.008	20	TGGAAGCTCCAATTTCATCC	60.014	20	230	509832	510061
scaffold_3	40	p2	(TC)7	14	518288	518301	TCGTTTCCTAAGCTTCCTCG	59.587	20	CCTCATACCACATCACACGC	59.992	20	245	518261	518505
scaffold_3	41	p3	(GTA)5	15	531840	531854	TGACTTGAGGTGCATTGGAG	59.831	20	GCATTGGCATTCTTGTCAGA	59.805	20	187	531813	531999
scaffold_3	42	p2	(CT)5	10	535126	535135	TCTTCGCCTTCGTTCATCTT	59.955	20	TTGGGAGGAGAAGGAGGTTT	60.045	20	226	534949	535174
scaffold_3	43	p3	(TTC)5	15	535879	535893	ATGAAGGCGAGGAAGACGTA	59.836	20	GGTGAGCAAGTGCAGTTCAA	60.032	20	214	535786	535999
scaffold_3	44	p2	(AT)5	10	565901	565910	GCCGTTTCTACCTGAACTCG	59.875	20	ATCCCCAGGTTGATTTTTCC	59.996	20	213	565785	565997
scaffold_3	45	p2	(GA)5	10	611954	611963	CGTAGTCGTACCAGACCCGT	60.051	20	TCCTGTTTGAGATCGTCGTG	59.831	20	219	611812	612030
scaffold_3	46	p2	(TA)5	10	639483	639492	TACGAATGCTTGGCACTCAC	59.871	20	CACCGCACTAAATCCCAACT	59.993	20	264	639425	639688
scaffold_3	47	p3	(TGA)8	24	675269	675292	ATAGGTGATCCTGCCACCAG	59.95	20	CCATAAAGTCACCAAACCCG	60.22	20	217	675123	675339
scaffold_3	48	p3	(AAT)5	15	678861	678875	GATACCACGACGACATGCAC	59.999	20	GGCTTACTAGCAGCGGTCAC	60.044	20	168	678785	678952
scaffold_3	49	p2	(TC)6	12	683794	683805	TTTGATGAAAAGTGGCCCTC	60.051	20	CGATGTTTTCAAACTCCGGT	59.971	20	115	683735	683849
scaffold_3	50	p2	(AG)5	10	685592	685601	AATTGGCAGTTGTTTCTGGG	59.971	20	CACCAAGGCTCATTACGACA	59.716	20	278	685511	685788
scaffold_3	51	p2	(TA)6	12	685974	685985	TCCGTTTACTACTCGACGCC	60.27	20	GGAATGATCGAAATGCTGGT	59.9	20	170	685881	686050
scaffold_3	53	p3	(GAA)6	18	687555	687572	TTATCGCTGCTAAAGCCCAT	59.838	20	GGTTTGATGTTTTGGCGAGT	59.978	20	261	687420	687680
scaffold_3	54	p3	(GAT)6	18	690053	690070	CTATTCCCATGAGATGGCGT	59.917	20	GAAACGGTGGTTTGTGTTGA	59.44	20	255	690003	690257
scaffold_3	55	p2	(AT)5	10	700944	700953	AACGGGACACGACTAACCAG	60.028	20	TTGTAGCGATGTGCAAAAGC	60.021	20	253	700790	701042
scaffold_3	56	p2	(CT)6	12	714924	714935	TAGGACATGGTTGGAAAGGC	59.933	20	TGCGGGGTTGTGTAGTGATA	59.988	20	260	714860	715119
scaffold_3	57	p3	(ATG)9	27	748169	748195	TGATTCTGCTGGCTTGTCAC	59.992	20	TCTTCACATGCCTCGTCATC	59.794	20	203	748061	748263
scaffold_3	58	p2	(CA)6	12	757070	757081	TCACGAGTCCTCGTCCTTCT	59.986	20	TCTTGACCTGCGGAACTCTT	59.989	20	258	756918	757175
scaffold_3	59	p2	(AG)7	14	761479	761492	GCCCATAAGGCAATGGTATG	60.175	20	GGTGCGTTGGGTCAGTATTC	60.384	20	257	761407	761663
scaffold_3	61	p3	(TCC)5	15	763012	763026	TTATGAGCACCCTGTCCCTC	60.073	20	GAAAAATGCTGGGACTTGGA	60.051	20	207	762873	763079
scaffold_3	62	p2	(CA)5	10	823124	823133	CGAAAGGGGTTTTCACAGAA	60.081	20	TATAGCAAATGAACGCGTCG	59.864	20	276	823048	823323
scaffold_3	63	p2	(TA)5	10	824976	824985	GGAACGTTGATGGCTTCATT	59.939	20	ACCGTTCTGGATTTGACTCG	60.111	20	168	824943	825110
scaffold_3	64	p2	(TA)5	10	827059	827068	TGACGAAAAGGGGAAGAATG	60.044	20	TGATTGTCACATGCCCAGTT	59.967	20	269	826897	827165
scaffold_3	65	p2	(GA)5	10	835986	835995	AGAGAGGGCAGAGGGATAGC	59.942	20	TGTTTTCGAAACCTTCCCTG	60.081	20	249	835823	836071
scaffold_3	66	p3	(CAG)7	21	861725	861745	ACCAAAACAGGCTATGGCAG	60.132	20	GAAGAAGCTCCCACGACAAG	59.989	20	211	861653	861863
scaffold_3	67	p2	(TA)5	10	876623	876632	TTTCCGGTTGACCTCCTATG	59.926	20	TCATTCCAGCTACTGGGGAC	60.073	20	219	876521	876739
scaffold_3	68	p3	(CCG)5	15	887574	887588	GCAATGGGAAGAAAGTGGAA	60.051	20	GGTATGGTGATCGTGGAGGT	59.661	20	223	887429	887651
scaffold_3	69	p2	(GA)6	12	888629	888640	GGTCGATATCACGGTCGAGT	59.957	20	GCAAGAAGGACGGGGATAGT	60.464	20	269	888531	888799
scaffold_3	70	p2	(TC)5	10	902884	902893	CCTTTCCGTTATTCAATCCG	59.406	20	GAGACAGAGACAAGCGACCC	59.993	20	221	902717	902937
scaffold_3	71	p2	(GA)5	10	939719	939728	TACTCGTACGTCGGGTGTCA	60.175	20	TGCTCTAGCGTTCCGGTATT	59.867	20	240	939598	939837
scaffold_3	72	p2	(GA)5	10	955037	955046	TTACAGAGGCCCCAAACAAC	59.971	20	TTTCAAGTGACTTCGGGTCC	60.088	20	263	954970	955232
scaffold_3	73	p2	(GA)5	10	979065	979074	TACTCGTACGTCGGGTGTCA	60.175	20	ATGTTTGATTCCGCAAAAGG	59.938	20	274	978940	979213
scaffold_3	74	p2	(TC)5	10	1010456	1010465	ATGTTTGATTCCGCAAAAGG	59.938	20	CAGTTTACAGAGGCCCCAAA	60.103	20	224	1010316	1010539
scaffold_3	75	p3	(CTT)5	15	1016653	1016667	CGTCTATTTGCCTCCAGGTC	59.694	20	GAATTTCTCCGTTTTTGCCA	60.053	20	248	1016527	1016774
scaffold_3	76	p2	(TG)5	10	1032401	1032410	GTGATCGGCTGTTCCAATTT	59.939	20	TTTCCGATGGTTCCGAGTAG	60.066	20	249	1032335	1032583
scaffold_3	77	p2	(CA)5	10	1042698	1042707	CGACTCCAAGAAAGAGCAGG	60.126	20	GTGATCGGCTGTTCCAATTT	59.939	20	272	1042500	1042771
scaffold_3	78	p2	(GA)5	10	1045554	1045563	AAGACGATTGGACGAGATGG	60.073	20	GGTTCCTTGTGGTGCTTGTT	60.012	20	259	1045330	1045588
scaffold_3	79	p2	(AT)6	12	1075407	1075418	ACCCCATCACGACTGAACTC	59.969	20	GGCTGGGATTGCTAAGTGAA	60.214	20	204	1075293	1075496
scaffold_3	80	p3	(GGT)8	24	1090625	1090648	TTCCATTCTGACGTTGTCCA	60.088	20	CTATTTCTCGGTCTGAGCGG	59.971	20	253	1090540	1090792
scaffold_3	81	p3	(CAG)5	15	1105604	1105618	CATCACAACAGCGTCCGTAG	60.324	20	ACTGGCTCAGCAGTTTTGGT	59.914	20	101	1105553	1105653
scaffold_3	82	p2	(TC)7	14	1109344	1109357	GATTGGTCGGGTCTGAAGAA	60.05	20	CCTCGCTCCAGAAATCTACG	59.971	20	261	1109174	1109434
scaffold_3	84	p2	(CT)5	10	1126221	1126230	CCAACTCTCCCTCCATTCAA	60.042	20	GAGAATCGGCGATGGTATGT	59.923	20	236	1126186	1126421
scaffold_3	85	p3	(TGA)5	15	1127156	1127170	GTCACAATCGACCCTTCGTT	59.973	20	GAGCAAGGGCAAGAGAGTTG	60.134	20	164	1127110	1127273
scaffold_3	86	p2	(GA)8	16	1128218	1128233	AAGTTGGCTCTGCGTCTTGT	60.058	20	TGCTGGCATCTCAGTACAGG	60.008	20	274	1128099	1128372
scaffold_3	87	p2	(GT)5	10	1182935	1182944	GAAGCAGACTTTTCGCCAAC	60	20	ATTTTGCACTCGAGGCATTT	59.713	20	253	1182789	1183041
scaffold_3	88	p3	(TGA)5	15	1225494	1225508	ATGGTGCTGAGTCTGTGACG	59.897	20	CCCTTTCACAGTCGGTTCAT	59.966	20	167	1225390	1225556
scaffold_3	89	p3	(TGT)5	15	1225884	1225898	GAGGTTGAAGAAGCGACGAC	59.997	20	GCACTATGTACAAACCCGGC	60.395	20	263	1225788	1226050
scaffold_3	90	p2	(TC)5	10	1226812	1226821	GAGCAACATCGTTTTGGACA	59.697	20	GTGTGTGTTGGCGTGTTTTC	60.056	20	271	1226607	1226877
scaffold_3	91	p2	(TG)5	10	1254653	1254662	GGTGCTTTGTGGGTTATGGT	59.717	20	TCAGCTGGGAATCAATAGGG	60.029	20	261	1254488	1254748
scaffold_3	92	p2	(TC)5	10	1258462	1258471	CCACTGGCATCCTCGTTTAT	59.955	20	CTAAGGGAAGCCAAGGAACC	60.068	20	239	1258386	1258624
scaffold_3	94	p2	(TG)5	10	1434131	1434140	GCCTTGGAATGCCTATTTGA	60.038	20	GCTTCTCAGCGGTTCATTTC	59.962	20	277	1434037	1434313
scaffold_3	95	p3	(GAG)6	18	1439469	1439486	GTTCACCAATCCCAATCCAC	60.034	20	CAAACCCGAAGATGATTCGT	59.933	20	159	1439387	1439545
scaffold_3	96	p2	(AT)5	10	1444622	1444631	TGTAAGCGTTGAACAGGACG	59.904	20	AGGTCGTACGTTGATGGGAG	59.989	20	107	1444599	1444705
scaffold_3	97	p6	(GAGGAT)6	36	1482537	1482572	AGAGCGAGGAAGAAGAAGGG	60.088	20	TGCCCTTGCATCAATGATAA	60.035	20	149	1482513	1482661
scaffold_3	98	p2	(TG)5	10	1510414	1510423	CGATGGTTAGGTCGGTCAGT	59.989	20	AAGGTCCAGTGGTTTGTTGC	60.012	20	154	1510348	1510501
scaffold_3	99	p2	(AG)5	10	1549918	1549927	CTCAAACGAAAACGGTTGGT	60.008	20	ATATTCCTGCGTTGGTGGTC	59.82	20	236	1549813	1550048
scaffold_3	100	p3	(AGG)5	15	1555013	1555027	CAAGTGTGTTGGTGTTTGGG	59.89	20	AACTCTAAACGCAAGCGGAA	60.018	20	130	1554976	1555105
scaffold_3	101	p2	(CA)5	10	1573071	1573080	AATGGCGCGTAGAAACAATC	60.103	20	CATTTGGTACTGGGCATGTG	59.84	20	182	1572937	1573118
scaffold_3	102	p3	(GAG)6	18	1574138	1574155	AAAAGACTGACGGGGTGTTG	60.005	20	AGAAAATAAATGGCATGGCG	59.928	20	176	1574052	1574227
scaffold_3	103	p2	(AT)5	10	1575753	1575762	TTGAAATGAGGGGTGAGAGG	60.042	20	AGGGCTTTATTGGCATTGTG	59.96	20	128	1575702	1575829
scaffold_3	104	p2	(TC)5	10	1583714	1583723	TATCAAATGGGCTTGGAAGG	59.894	20	CAAGCCTCGACACGAATACA	59.864	20	231	1583624	1583854
scaffold_3	105	p2	(CT)6	12	1639470	1639481	TCGATTTTCGATCCCTTGTC	60.014	20	TTGAGCGGGCTGATTTATCT	59.807	20	227	1639419	1639645
scaffold_3	106	p2	(CT)7	14	1645796	1645809	TCGATTTTCGATCCCTTGTC	60.014	20	CAAATTGAGCGGGATGATTT	59.901	20	231	1645745	1645975
scaffold_3	107	p3	(GAA)5	15	1654459	1654473	AACAACTTCAACCGAGACCG	60.149	20	CATTGTCGGTGGTGACTTTG	60.001	20	279	1654348	1654626
scaffold_3	108	p3	(GGT)8	24	1669179	1669202	AGCCCTGCAAAGGAACTACA	59.875	20	GAATTGAGGCAGCGTACACA	59.871	20	250	1669119	1669368
scaffold_3	109	p2	(CT)6	12	1700796	1700807	TCGATTTTCGATCCCTTGTC	60.014	20	CAAATTGAGCGGGATGATTT	59.901	20	231	1700745	1700975
scaffold_3	110	p3	(CAG)6	18	1746065	1746082	TCCCTCGATGTTCAATAGCC	60.036	20	CTGAGAGGTCGGATAGCCAG	59.966	20	280	1745895	1746174
scaffold_3	111	p3	(CAA)5	15	1746236	1746250	CTCTCAGACCCCAGTGGGTA	60.104	20	GCGAGAGGACAGGATTGAAG	59.95	20	278	1746168	1746445
scaffold_3	112	p2	(TA)5	10	1777700	1777709	ATGCGTCCTAGTCTCGCTGT	60.043	20	TCACCCCCAAGGTCTATGAG	59.92	20	172	1777590	1777761
scaffold_3	113	p3	(AGA)5	15	1853370	1853384	ATATGCCGAACGATGAGACC	59.923	20	CTTCACTACCGCCCATTGAT	59.955	20	137	1853301	1853437
scaffold_3	114	p2	(CA)5	10	1873987	1873996	CCACATCAGGTATATGGGGC	60.036	20	ACTGCATACGGATTAACGCC	59.988	20	182	1873842	1874023
scaffold_3	115	p2	(TA)5	10	1923534	1923543	GCCCTGCCATACAGATGATT	59.923	20	AATGGCCGCACAATGTTATT	60.217	20	245	1923440	1923684
scaffold_3	116	p3	(TCC)6	18	1936308	1936325	TGACAGGAATAGCACGTTCG	59.864	20	ATGTCCCAGTTGTAGCCCTG	59.989	20	261	1936188	1936448
scaffold_3	117	p3	(TCC)5	15	1939798	1939812	TCGCTCTCTTCCTCGTCTTC	59.827	20	GTGGTGATCGCTTCGAGATT	60.226	20	237	1939758	1939994
scaffold_3	118	p2	(AT)7	14	1940926	1940939	CATCCCTCATGAAGCCCTAA	60.029	20	GCAAGCCGATGATGATTTTT	60.045	20	200	1940809	1941008
scaffold_3	119	p2	(CA)5	10	1966293	1966302	TTCATCCGCCCTTTCATTAC	59.901	20	ATTTTGGGGAATCCTATGCC	59.984	20	153	1966191	1966343
scaffold_3	120	p2	(CA)5	10	1966487	1966496	GGCATAGGATTCCCCAAAAT	59.984	20	GAGGACATGCATGAAAGGGT	59.934	20	199	1966324	1966522
scaffold_3	121	p2	(AT)5	10	1987437	1987446	CTGTGAGTTGTGGTGGATGC	60.162	20	CTACTAGATGGCGGAGTCGC	60	20	253	1987364	1987616
scaffold_3	122	p3	(TTG)5	15	2004490	2004504	TCCAAATCTTCGAATCCAGG	60.006	20	CCACCTCAAACTCACCCACT	60.002	20	196	2004342	2004537
scaffold_3	123	p2	(AT)5	10	2008860	2008869	CTCTGTCTCAAGGGAAACCG	59.837	20	GGCCAAACATCTCGCTACTC	59.843	20	222	2008778	2008999
scaffold_3	124	p2	(TA)5	10	2024599	2024608	TCAGTGCTCAGCGTTGAAGT	59.776	20	ATTGGAGTTGTCCGAAGTGC	60.119	20	160	2024506	2024665
scaffold_3	125	p3	(GAG)5	15	2038457	2038471	CAGTCACAGGCTGTCAGGAA	60.022	20	AGCCAGGATCTCGTCAAAGA	59.95	20	274	2038267	2038540
scaffold_3	126	p2	(TA)5	10	2063498	2063507	CAAATCAACATCATACGGCG	59.953	20	CTTTTGTGGACATGCTCGAA	59.84	20	184	2063387	2063570
scaffold_3	127	p3	(ATC)7	21	2066945	2066965	TTATCTCCATTTGCTCCATGC	60.052	21	ATTTGTGAGAGGGTTCGCTG	60.255	20	236	2066919	2067154
scaffold_3	128	p2	(GT)5	10	2069854	2069863	GGTGCAGGAATCGAAATGTT	59.939	20	CGATATTGGGGTTGGATCTG	60.148	20	206	2069748	2069953
scaffold_3	129	p3	(CAA)7	21	2078097	2078117	GATAAGAGTGAGGTTGGCGG	59.694	20	TTGTCCTAAATTTCGCGTCC	60.074	20	219	2077949	2078167
scaffold_3	130	p3	(CCA)7	21	2078550	2078570	CGTCGATCGTGCATGTTAGT	59.746	20	GTTGACGTCGTCCCTTGTCT	60.159	20	220	2078487	2078706
scaffold_3	131	p3	(CTT)6	18	2078872	2078889	CAGGGTTGTAGACCGCTCAT	60.134	20	ATCATCCCCTCTCGACCTCT	60.035	20	231	2078807	2079037
scaffold_3	132	p2	(GT)6	12	2079439	2079450	TGATACGTGGATTCCTGCAA	60.073	20	TCTCTACGAACCATACCGGG	59.948	20	258	2079343	2079600
scaffold_3	133	p2	(TA)11	22	2082361	2082382	GGACCAGAATGCGAAGAAGA	60.34	20	AGAAAACAAAGCACGCAACC	60.292	20	224	2082223	2082446
scaffold_3	134	p2	(TA)5	10	2096304	2096313	TTCTTGGAGGCCATGATAGG	60.029	20	TCATGCCGAAGAAGTTACCC	60.074	20	218	2096261	2096478
scaffold_3	135	p3	(GTC)5	15	2100835	2100849	GGACCTTTGATTTTGCCTGA	60.051	20	GGTCGGCTACTGTTCCAGAG	59.867	20	177	2100800	2100976
scaffold_3	136	p2	(AT)7	14	2113933	2113946	ACGTTAGCGGACAAGCAGAT	59.904	20	CCGATTTCAACAACCGCTAT	59.96	20	242	2113862	2114103
scaffold_3	137	p2	(TA)5	10	2137492	2137501	GCGAGGACAGTCTCATTTCC	59.81	20	AGCCAAATATTGTTCGCGTC	60.103	20	250	2137346	2137595
scaffold_3	138	p3	(GGA)5	15	2150662	2150676	GACAAATCAGTGCGCCAATA	59.694	20	TCCATGTGGATGAGGAACAA	59.893	20	231	2150543	2150773
scaffold_3	139	p3	(GTA)6	18	2157267	2157284	GTCAACTTCGACCCTGGTGT	60.009	20	CGAAGTGCCATCAGAAAACA	59.84	20	264	2157146	2157409
scaffold_3	140	p2	(AT)5	10	2175013	2175022	ACGAAAGCCAATGGTGAGAG	60.255	20	CTCGAGCATCGAATGCAATA	59.937	20	275	2174905	2175179
scaffold_3	141	p3	(TGT)7	21	2185572	2185592	TCCTCTCTTCCTCCTCCTCC	59.883	20	CTCCCAAAACTCCTGCTACG	59.869	20	276	2185536	2185811
scaffold_3	142	p3	(TGT)12	36	2186073	2186108	AAAACTGATGGTGACTCCGC	60.119	20	GGGTTCTGTGGCTGCTAGTC	59.874	20	171	2186039	2186209
scaffold_3	143	p3	(CAC)8	24	2187079	2187102	GCACTAGCAACACTAGCCCC	59.904	20	GGGGACCTGAGATACCACCT	60.194	20	253	2186900	2187152
scaffold_3	144	p6	(TCTCTG)5	30	2187225	2187254	CGATGATGAAGTTCTTGGCA	59.799	20	CTACTGCTGGTGGTGGGATT	59.989	20	260	2187193	2187452
scaffold_3	145	p3	(CTC)6	18	2191177	2191194	CCATGTATCCCACCCTCATC	60.011	20	ACGGATTTGGATAATCGACG	59.784	20	220	2191049	2191268
scaffold_3	146	p3	(AGG)6	18	2191378	2191395	TCCTCATCCTCCTCAACCAC	60.048	20	TAGTCGCTAAAGGCGTCGAT	60.003	20	251	2191189	2191439
scaffold_3	147	p2	(CA)5	10	2196782	2196791	ACGAGTTGTGGGTCACATCA	60.005	20	CAAGTCGGCACAACTAAGCA	60.05	20	264	2196720	2196983
scaffold_3	148	p2	(AT)5	10	2208356	2208365	CCAAATCAAAAGAACCCGAA	59.91	20	TACCCTTATCTTTCGTGCCG	60.089	20	170	2208306	2208475
scaffold_3	149	p3	(TTG)5	15	2213858	2213872	ATACGACAGCCGAAGCAGAT	59.866	20	ATAAAGGGAAACGCCGAAGT	59.966	20	207	2213753	2213959
scaffold_3	150	p2	(TC)6	12	2279136	2279147	CATTCGTCGCTGAGTTTTGA	59.988	20	GGGGCTGGTCTAATACCACA	59.813	20	267	2279013	2279279
scaffold_3	151	p2	(TA)5	10	2287400	2287409	AATGGAATTGGAGCTATGCG	60.06	20	TCACGCTATTGGCGGTTAAT	60.476	20	209	2287250	2287458
scaffold_3	152	p3	(GTC)5	15	2299598	2299612	TAGTCCTGCACAGTTGGCTG	60.049	20	ACATGAAGCGGAGATAACGG	60.096	20	277	2299399	2299675
scaffold_3	153	p3	(TCG)5	15	2367205	2367219	AGACACACCCGAGAACGAAC	60.159	20	GGGGTTGGGACTAGAAGGAG	59.928	20	178	2367116	2367293
scaffold_3	154	p2	(GC)7	14	2371113	2371126	GGCCGTCCAAAAGGATAGAT	60.286	20	TGCTGCGTATCTCACCTCAC	60.016	20	244	2371015	2371258
scaffold_3	155	p2	(TC)5	10	2373489	2373498	GGTGAACGTGCAAAAGTGAA	59.74	20	GCACTGGATGGGAAGACATT	59.934	20	250	2373416	2373665
scaffold_3	156	p2	(TG)6	12	2378291	2378302	CGGATGTGTAGGTTCCGAGT	59.989	20	CACATCATGCCAAGAATTGC	60.08	20	214	2378203	2378416
scaffold_3	157	p3	(CAA)9	27	2383556	2383582	GCTACCAGGCTCTGTTCGTC	60.02	20	GATCGGAGTGAGTACGGGAA	60.073	20	257	2383383	2383639
scaffold_3	159	p3	(GAA)6	18	2393941	2393958	TTCGGAGATTCTGAACCTGG	60.187	20	GCGTCTCCTCTACAACCTGC	60.02	20	221	2393808	2394028
scaffold_3	160	p3	(GAA)5	15	2415148	2415162	ACCTGTTCTTTGCGGACAGT	59.769	20	TTTCCCATCGTCTCCTCATC	60.011	20	268	2415012	2415279
scaffold_3	161	p2	(GT)5	10	2418525	2418534	ACAATATCTCCGTTTTGCCG	59.96	20	ATGGATGCATTGCTTTCCTC	60.043	20	247	2418442	2418688
scaffold_3	162	p2	(GA)5	10	2458204	2458213	AGGGAGGAACGAGGGAGATA	60.03	20	AATTTTGGACGTGGATGGAG	59.79	20	239	2458160	2458398
scaffold_3	163	p6	(CCCGTC)5	30	2462047	2462076	CTCCTCCTCTCTTGTGCGTC	60.135	20	GAAAGGGGACTTCTTTTGGC	60.053	20	241	2461989	2462229
scaffold_3	164	p3	(CGA)6	18	2493481	2493498	TGGATTGGTTGATCGGAAAT	60.133	20	CGGCCATTACTTAGGTTGGA	59.953	20	208	2493405	2493612
scaffold_3	165	p3	(TCG)6	18	2512893	2512910	CAGAAGTCTTGGTGGGGGTA	59.959	20	CCCTCATTAGACAGAAGGCG	59.83	20	242	2512758	2512999
scaffold_3	166	p3	(AGA)5	15	2513219	2513233	CGGCAAAGGAGAGTTGAGAG	60.126	20	CCCAGGTAGCTTCGTACGTC	59.757	20	165	2513095	2513259
scaffold_3	167	p2	(AT)5	10	2532628	2532637	CGTCTTCTTGTTGGCACGTA	59.904	20	GGCTCGGGGCTCTTTATTAC	60.061	20	175	2532493	2532667
scaffold_4	1	p2	(AG)5	10	4138	4147	TGACATTTGATTTCCAGGCA	60.049	20	TGAGGGTTTGGAACCGTAAG	59.964	20	154	4110	4263
scaffold_4	2	p3	(TTC)6	18	33330	33347	GAGCGATGGATCAAGACGTT	60.226	20	ATGCTTCCTACAGCCGAGAA	59.978	20	242	33297	33538
scaffold_4	3	p2	(AT)5	10	42768	42777	TTGTTCTGCGGACTTCATTG	59.84	20	TCTGACCGGTAGAATCTCGG	60.21	20	209	42744	42952
scaffold_4	4	p2	(AG)5	10	42951	42960	ATGGTTTTGGTTTCCCCTTT	59.549	20	TCCCTGATCCCACTACCAAG	59.92	20	225	42825	43049
scaffold_4	5	p2	(AT)5	10	43902	43911	GCCACAGTGACAAAAAGGGT	60.012	20	CACCGGGGTCATTTTACATC	60.051	20	253	43782	44034
scaffold_4	6	p2	(GA)5	10	44990	44999	GTATGATTGCCGACGGATCT	59.923	20	GTCCGATGAGAATGGGTTGT	59.786	20	258	44927	45184
scaffold_4	7	p2	(TA)5	10	47447	47456	TCTCCTTCGCTACGCTTTTC	59.73	20	AACCATTCCCAGTTGTCAGC	59.973	20	250	47284	47533
scaffold_4	8	p3	(TGA)7	21	48066	48086	AATGCATATGGGCATTTGGT	60.045	20	AGGAGGAGGATGTGGAGGAT	59.889	20	234	47940	48173
scaffold_4	9	p3	(GGA)5	15	48762	48776	TCCCGCATTAACAAAAGGTC	59.938	20	TAACAAATCCGACATGCCAA	59.93	20	230	48577	48806
scaffold_4	10	p3	(TCA)5	15	49303	49317	CGGCATTGGTGTAGTGACAG	60.175	20	TCGAGAAAGCTGAGAAGGCT	59.454	20	238	49177	49414
scaffold_4	11	p2	(GA)8	16	53283	53298	CAGTCGCACAAGAGATCCAA	59.984	20	CATACGCTAGTCAAACCCCG	60.514	20	247	53233	53479
scaffold_4	12	p3	(CAA)6	18	61621	61638	AAAATGTGCCTGGGTTTCAG	59.971	20	TTGTTGATTTTGCGCTTGAG	59.992	20	125	61537	61661
scaffold_4	13	p3	(GGC)7	21	61810	61830	CTCAAGCGCAAAATCAACAA	59.992	20	CAGCTGCAGCCATCATTCTA	60.119	20	246	61642	61887
scaffold_4	14	p3	(GGT)6	18	62161	62178	CTCTCCAGGTCATGGATCGT	60.072	20	TGCTGTAGAAGCATCCGTTG	60.011	20	270	62135	62404
scaffold_4	15	p2	(TC)12	24	63169	63192	TGTCTGGTTTTGCTCACGTC	59.88	20	TCAGCACACTTAATCGCACA	59.021	20	242	63078	63319
scaffold_4	16	p2	(AC)5	10	64628	64637	TCAGCATCCTCTCCCAGAGT	59.945	20	TTTCAATTCCAGATCTCCCG	60.006	20	221	64480	64700
scaffold_4	17	p2	(GA)5	10	72580	72589	TCCCTCCTAGGAAGATCCGT	60.03	20	AATGGCAACTGCATACCCTC	59.962	20	198	72451	72648
scaffold_4	18	p3	(ATG)10	30	88681	88710	GATTTGGGATTTGGAGACGA	59.871	20	CTCACAACCTGCGAATCAAA	59.84	20	263	88579	88841
scaffold_4	19	p3	(AAC)5	15	89567	89581	TTTTCCCATTCCTTTCCCAT	60.482	20	CATAACATGCCACGCTGTTC	60.142	20	251	89417	89667
scaffold_4	20	p2	(TA)6	12	89917	89928	GACAGCGTTAGATGGGGGTA	59.955	20	CCACCTCTTCAAATCCTCCA	60.042	20	242	89831	90072
scaffold_4	21	p3	(AAC)6	18	90378	90395	AGATGAAGTGTCGCCAGGAC	60.269	20	GTACCATTCCCATTCCCCTT	59.881	20	267	90262	90528
scaffold_4	22	p2	(AG)5	10	103517	103526	GAACATCCGTGAGAGGGAAA	60.05	20	AACGGGACTTTTGACAGGTG	60.005	20	264	103399	103662
scaffold_4	23	p3	(TCT)5	15	122744	122758	CGTTAATAAATGGCCCGGTA	59.69	20	TGGACCAGTGCAAGTAGTCG	59.897	20	195	122683	122877
scaffold_4	24	p3	(GAC)6	18	125430	125447	TCCCTTGTTCCCTCACACTC	60.088	20	TACGTCTTGGGTTGAGCCTT	59.734	20	249	125222	125470
scaffold_4	25	p2	(CT)7	14	142177	142190	GTTGCTTCGGATCGTCATTT	60.081	20	CGCATAATACACGCAGGTTG	60.155	20	201	142144	142344
scaffold_4	26	p2	(TA)5	10	142737	142746	TACCAAGTCACTTCCGAGGG	60.103	20	TTCTTCGCTTGTTGCTGCTA	59.895	20	214	142647	142860
scaffold_4	27	p2	(AT)5	10	179766	179775	GTAGACCACCAGGCAACGAT	59.997	20	TTTTTATTGGCTTGCTCGCT	59.985	20	255	179698	179952
scaffold_4	29	p3	(TCC)5	15	211210	211224	CTATACTCTTCTCCCCCGCC	60.053	20	TGAGGACAACAATGAGCGAG	59.984	20	156	211186	211341
scaffold_4	30	p2	(TC)6	12	217035	217046	AGGCGGAGGAGATTTTTGAT	60.039	20	TGCATCTTATCGATGCCAAA	60.179	20	175	216912	217086
scaffold_4	31	p3	(TTG)7	21	231984	232004	TATGCGTCACATCCGAAAGA	60.22	20	ATGCCTTATACGTGTTCCGC	59.988	20	200	231909	232108
scaffold_4	32	p2	(TA)5	10	271874	271883	GAGTAACTCAAATGCGCCGT	60.278	20	CTTCTTTATCGTTCCCGAGC	58.928	20	260	271687	271946
scaffold_4	33	p2	(GA)5	10	289466	289475	AGAGACAGAGACGAGCGACC	59.738	20	TCAAGACCTCCTTTCCGTTG	60.224	20	272	289419	289690
scaffold_4	34	p2	(GA)5	10	296740	296749	AGAGACAGAGACGAGCGACC	59.738	20	TCAAGACCTCCTTTCCGTTG	60.224	20	272	296693	296964
scaffold_4	35	p2	(CA)5	10	308757	308766	TTTCCGATGGTTCCGAGTAG	60.066	20	TCGGTCGTTCCAATTTCTTC	60.051	20	245	308582	308826
scaffold_4	36	p2	(GA)5	10	311613	311622	GACGATTGGACAAAATGGCT	59.939	20	GGTTCCTTGTGGTGCTTGTT	60.012	20	257	311391	311647
scaffold_4	37	p2	(TA)5	10	318725	318734	TTCCTGAGTCGAGTCTCGGT	59.986	20	GAGTAACTCAAATGCGCCGT	60.278	20	237	318682	318918
scaffold_4	38	p2	(TA)5	10	326278	326287	GAGTCGAGTCTCGGGACCTT	60.791	20	GAGTAACTCAAATGCGCCGT	60.278	20	232	326240	326471
scaffold_4	39	p2	(CG)5	10	355512	355521	GACGCTCTATCCAGGAGTGC	59.981	20	TTTCTCAATGCATATGCCCA	60.035	20	161	355476	355636
scaffold_4	40	p4	(AAAT)5	20	419590	419609	TTTTGTTTGAGATGAAGAGTACAAAAA	59.671	27	GGTTGAGCTGGCAATGAGAG	60.945	20	278	419534	419811
scaffold_4	41	p2	(TA)5	10	420528	420537	TGTTCCACAAAACTGGCATT	59.024	20	TGCACTTCAAATATATTCCTAGCC	58.78	24	240	420442	420681
scaffold_4	42	p4	(ATTT)5	20	423379	423398	GGTTGAGCTGGCAATGAGAG	60.945	20	TTTTGTTTGAGATGAAGAGTACAAAAA	59.671	27	278	423175	423452
scaffold_4	43	p5	(TTTTC)5	25	426321	426345	ACAGCAGTGTTCCCACTTCC	60.159	20	AGTGAGTTGGTGAAGGGGTG	60.002	20	240	426289	426528
scaffold_4	44	p3	(TAT)5	15	462819	462833	TTGAGGAGAGCCCTGAAGAA	60.065	20	CGTCCTAACCCTAACCCCAG	60.724	20	252	462637	462888
scaffold_4	45	p2	(TC)7	14	497217	497230	CACGACCCTAACCTTCCAAA	59.964	20	TTACCGAGTGCGATACCTCC	60.096	20	204	497185	497388
scaffold_4	46	p2	(GA)6	12	525818	525829	AACGGGGAGGTCTGAAAGTT	59.972	20	CAGGCCGTCTTTGCTTTTTA	60.368	20	243	525664	525906
scaffold_4	47	p2	(TA)7	14	528396	528409	CAAGCTGTGAGACGGTTTGA	60.025	20	GGAGATCTGGAGGGATGACA	60.008	20	181	528332	528512
scaffold_4	48	p2	(TA)6	12	528697	528708	TGTCATCCCTCCAGATCTCC	60.008	20	GACGATGTGAGTTGCATTGG	60.12	20	258	528493	528750
scaffold_4	49	p2	(CA)5	10	528924	528933	CGTCAGTCTCCGAGGTCTTC	59.986	20	CTTGTACCAAACCTGCCGTT	60.03	20	196	528817	529012
scaffold_4	50	p3	(GAT)6	18	563750	563767	CGGATATTCGAAGAGTTGGC	59.668	20	ACTACCACCCTGATCTCCCC	60.194	20	205	563679	563883
scaffold_4	51	p3	(GTC)5	15	594783	594797	AAGTGGATGATCGAAAACGG	59.933	20	CTCAACCGGTTTACACCCAC	60.269	20	219	594623	594841
scaffold_4	52	p2	(AG)5	10	595287	595296	TTCCGCACTTGTGTGAGAAG	60.025	20	TTTCTTCTCTCCGGCTACGA	60.088	20	204	595208	595411
scaffold_4	53	p2	(TA)5	10	613432	613441	CCGGGTGAAAAGTGTGCTAT	59.993	20	ATATCATGGAGGAACGCGAC	59.923	20	268	613388	613655
scaffold_4	54	p3	(CAG)5	15	614601	614615	TCCATCCTGAACCCATTAGC	59.894	20	AGGTATTGTCCGATGGCAAG	59.955	20	190	614574	614763
scaffold_4	55	p3	(GTT)5	15	692210	692224	AGGATTGTACGGACAGCACC	59.997	20	ACGGCTATGGCTTCAGAAAA	59.845	20	257	692015	692271
scaffold_4	56	p2	(CT)6	12	692863	692874	CACTCGTCACTGCACTGGTT	59.94	20	ACCAAACCTGGGAGTAGCCT	59.994	20	183	692823	693005
scaffold_4	57	p2	(TA)5	10	694760	694769	AGACATGGTTTATCTGGCGG	59.955	20	ATCTGTGTTTGAGCGTGTGC	59.912	20	271	694722	694992
scaffold_4	58	p2	(TA)5	10	707925	707934	ATTGCTGCTGGTAAGGCATC	60.243	20	CCTCCCTCCTATGACCCTTC	59.89	20	240	707751	707990
scaffold_4	59	p2	(AC)5	10	748243	748252	TTGGCTGATACAAGACGCTG	60.011	20	CGGTACTCTCGAAGTCTGGG	59.861	20	257	748025	748281
scaffold_4	60	p2	(TG)5	10	784875	784884	CGTACCGCCAATTTCATTCT	59.96	20	CGCTGTTTCTTGCAGTGTGT	60.096	20	242	784718	784959
scaffold_4	61	p2	(TC)6	12	787505	787516	GTCCTCACAAGCGGGAAATA	60.074	20	CTTGTGCTGCAGAAAGTTGG	59.634	20	241	787335	787575
scaffold_4	62	p2	(GT)5	10	828803	828812	TTGGTAGTTCACTCGACCCC	59.966	20	GAAGATGGTGGACTGTGCCT	60.12	20	230	828697	828926
scaffold_4	63	p4	(TGTA)5	20	830525	830544	GCTGACCCTGAGTCCGTTAG	59.867	20	CTTTCACGGACTTGCACAGA	60.025	20	130	830455	830584
scaffold_4	64	p2	(GA)6	12	864617	864628	AGGAGGGTTGGTGTATGCAG	59.989	20	CCATGTCTCGAGATCCATCC	60.439	20	253	864434	864686
scaffold_4	65	p2	(TC)6	12	884217	884228	TCAGAGGGAACATCAGGTCC	60.048	20	GTCTTTCGAATCCGTTCCTG	59.67	20	127	884186	884312
scaffold_4	66	p2	(AG)5	10	905663	905672	GATTGCACCTGTGTCTGTGG	60.162	20	TATCCTAGCCTGCCAACGTC	60.235	20	277	905428	905704
scaffold_4	67	p2	(AT)5	10	910273	910282	AATCTTTGGAACGGGGATTC	60.131	20	GACCCTTGCTCGGATATCAA	60.036	20	274	910102	910375
scaffold_4	68	p2	(GA)5	10	959074	959083	AACGGAAGCGAAGGAAGAGT	60.382	20	GCCAGTAATTACATCGCCGT	59.988	20	158	958999	959156
scaffold_4	69	p2	(TA)5	10	981856	981865	GATCGTTGACTGGCTGGAGT	60.269	20	ACAACCTTCGCTTTGGCTTA	59.883	20	276	981805	982080
scaffold_4	70	p3	(CAC)5	15	1011065	1011079	GGGTTTCAAGCAAAACCAAA	59.953	20	AATAACACATTTTTGGGCCG	59.699	20	220	1010931	1011150
scaffold_4	71	p3	(TCC)8	24	1019753	1019776	TGATGCTCGCGAGTTGTTAG	60.157	20	AGGACAAGAACCCTTACGCA	59.734	20	231	1019622	1019852
scaffold_4	72	p3	(TGG)7	21	1023471	1023491	CTAATTTAGAGCGGGAGGGG	60.048	20	AGTATCTCCAGAACCAGCGG	59.308	20	276	1023351	1023626
scaffold_4	73	p2	(AG)5	10	1052814	1052823	CCCCATTGAGAAAAGGTCAA	59.903	20	AAGTCAATCCGCCACTTTTG	60.11	20	231	1052726	1052956
scaffold_4	74	p2	(TA)7	14	1075546	1075559	ATGTCCCATGTCTGTCCCAT	60.056	20	GGGATAAGAAGAGGGAACGG	59.897	20	227	1075416	1075642
scaffold_4	75	p2	(AG)5	10	1102437	1102446	GTGAGGCGCATACAAACTCA	59.871	20	GATCCTGCGCAAGAGCTATC	60.088	20	275	1102205	1102479
scaffold_4	76	p2	(AG)6	12	1184574	1184585	GGTCGCTGGGTAACAAGAAT	59.056	20	AGTCGTCACCGTTTCATTCC	59.973	20	230	1184493	1184722
scaffold_4	77	p3	(TTG)8	24	1201616	1201639	GTGTGATTCACTACGTGCCG	60.183	20	ATTGGGGTTTCAACTTTCCC	60.032	20	208	1201540	1201747
scaffold_4	78	p2	(AT)6	12	1213210	1213221	TGAGATCCAAATAGCCCAGC	60.177	20	GCCGTCACGTTCTACAATCA	59.722	20	262	1213140	1213401
scaffold_4	79	p2	(CA)5	10	1256549	1256558	TATAACGGCTACTCACCGGG	59.975	20	CAAGTGAAACTGACCAGCGA	60.025	20	279	1256373	1256651
scaffold_4	80	p2	(TA)6	12	1275607	1275618	TGAATCGCTGATGACATGGT	60.08	20	TCTTGTTCCGCTATTGGTCC	60.074	20	110	1275578	1275687
scaffold_4	81	p2	(TC)5	10	1339472	1339481	TCGACACCGAAAAGGTAAGG	60.103	20	CAGAAGAATGCAATGGCTGA	59.948	20	213	1339354	1339566
scaffold_4	82	p4	(TCTT)5	20	1347765	1347784	AATGGTGATCGGACGTTAGC	59.962	20	CGACTATGATTGCAAAGCGA	59.976	20	212	1347658	1347869
scaffold_4	83	p2	(TA)5	10	1360902	1360911	CGAGGGACCAAATGGATAGA	59.887	20	GCCATCAACTTTCTTCGAGC	59.962	20	174	1360856	1361029
scaffold_4	84	p2	(GA)5	10	1366870	1366879	CGCAGAAGAGATGAAGGAGG	60.088	20	GAAACTCAGGCAAGAGGACG	59.989	20	146	1366828	1366973
scaffold_4	85	p2	(TC)5	10	1377194	1377203	GACATGACCGGAGTTGGTTT	59.827	20	CATCACCAGGTGGAACAGTG	59.997	20	236	1377139	1377374
scaffold_4	86	p3	(GGT)5	15	1483072	1483086	TGTGTACTGGATGGCTTTGC	59.722	20	ATAGCCAGTCGAGGTTGGTG	60.134	20	123	1483005	1483127
scaffold_4	87	p2	(AG)5	10	1517981	1517990	GGGTTGCTGCTAATGTCGAT	60.103	20	GTGATGGTTTGGATAACGGG	60.051	20	175	1517922	1518096
scaffold_4	88	p3	(GAA)7	21	1523221	1523241	TACCACCGACTCGAGCTTCT	60.012	20	TCTTCCTCTGGCTTGTTGGT	59.844	20	259	1523011	1523269
scaffold_4	89	p2	(AT)5	10	1557241	1557250	TTTGCCTTTCTACGATTGGG	60.067	20	CGAAAGTCAGCTTTTGTCCC	59.853	20	272	1557208	1557479
scaffold_4	90	p2	(AC)5	10	1567364	1567373	CCCTCAACGAACCCATAGAA	59.926	20	GAACAGTACGCCTCTGCCTC	60.02	20	157	1567295	1567451
scaffold_4	91	p3	(ATC)5	15	1572650	1572664	GGGGTTGGGGAAAAACTCTA	60.159	20	ACTGCGATATCCAATCTGCC	60.066	20	272	1572540	1572811
scaffold_4	92	p2	(AG)5	10	1582806	1582815	GTGTGAAATACTCCGCGTCA	59.722	20	CAACTCCCGCGAGTAACCTA	60.262	20	222	1582621	1582842
scaffold_4	93	p6	(GACGAG)5	30	1658091	1658120	AAATGGATGGTTCTCAAGCG	60.074	20	GCCCTAGGTAATTGCCCTTC	59.93	20	139	1658061	1658199
scaffold_4	94	p3	(TGC)5	15	1668078	1668092	GCACCAGTTCTTTGCTGTTG	59.49	20	TCTGCGTCATCACCTCAGTC	59.988	20	276	1668038	1668313
scaffold_4	95	p2	(AT)5	10	1671073	1671082	TTTTGTCCTTCTCCACGTCC	60.088	20	TAATCTTCCGTTTTGTCGGG	59.931	20	243	1671018	1671260
scaffold_4	96	p2	(CG)5	10	1695099	1695108	CACTGCTCAAGTCGTTTCCA	60.025	20	CTGTGTCGGATTGTCCATTG	59.96	20	213	1695059	1695271
scaffold_4	97	p2	(AT)5	10	1708416	1708425	AAAGGTCACATGCAAGAGCA	59.445	20	TTCGCGAAGCTTCTATGTCA	59.712	20	250	1708270	1708519
scaffold_4	98	p2	(TC)7	14	1734003	1734016	TGATGTTGTGAAGGCGAAAG	59.84	20	TATCGACGCCGTGGTAGAAT	60.49	20	230	1733906	1734135
scaffold_4	99	p3	(GTA)7	21	1740475	1740495	GTGGAGGATGATGTCGGTTT	59.786	20	AACCACCGAACCACCAATAA	60.088	20	141	1740449	1740589
scaffold_4	100	p2	(AG)5	10	1741516	1741525	TTGAACAATACCAGCGTCCA	60.111	20	GCCGGTGTGGTAAGTCCTAA	59.993	20	198	1741367	1741564
scaffold_4	101	p2	(AT)5	10	1763676	1763685	AGTATAGGAGCGGGAGGAGC	59.833	20	CGGCAAGAGTTCGAAGAAAC	59.993	20	238	1763617	1763854
scaffold_4	102	p2	(TG)6	12	1766613	1766624	ACCGTGGATCACAGTCCTTC	59.969	20	AGTAGCTGTCAGCGGTTGGT	59.937	20	173	1766539	1766711
scaffold_4	103	p2	(AG)5	10	1830518	1830527	GGGAATAACGACGACTTGGA	59.933	20	CAAAAGTAGCAGTCCTCGGC	60.015	20	274	1830295	1830568
scaffold_4	104	p3	(GTG)6	18	1832304	1832321	GTACCGGCTCGAATGTTGTT	60	20	TACCACACCCGTCATCTTCA	59.96	20	269	1832243	1832511
scaffold_4	105	p3	(TGG)5	15	1835844	1835858	ACACCCATCCGCTTCATATC	59.78	20	CCAGCGCGATAGTATCATCA	59.816	20	272	1835669	1835940
scaffold_4	106	p3	(TGA)5	15	1873612	1873626	TGTGCATTAGCCACCTTCAG	59.864	20	CCCAATTGTTTGGTGTCCTC	60.21	20	253	1873573	1873825
scaffold_4	107	p2	(TC)5	10	1890962	1890971	TCTGACAGTCGAGTTCGTGC	60.187	20	TAGCCAGCATCAACGACAAG	60.011	20	211	1890807	1891017
scaffold_4	108	p2	(GA)5	10	1909886	1909895	TTCATGAGCGACACGTCTTC	59.992	20	CCTTGGTTCTACTCCTCCCC	59.928	20	243	1909780	1910022
scaffold_4	109	p2	(AC)5	10	1922492	1922501	GTGCAATAAGGCAACGGAAT	59.967	20	GCTGAACACCATTCCCACTT	59.973	20	140	1922454	1922593
scaffold_4	111	p3	(TCA)6	18	2026096	2026113	TCACGCCCTCTTCCATATTC	60.036	20	GTTTCCGGGGTATGATGATG	60.014	20	221	2025925	2026145
scaffold_4	112	p3	(CGA)5	15	2029451	2029465	CATGAATACCAGCACATCGG	59.948	20	GAGAAAGATGGAAGAGGGGG	60.008	20	237	2029406	2029642
scaffold_4	113	p2	(TA)5	10	2060443	2060452	CCCTACCTTGGGAAGAGGAG	60.06	20	AAAGCACAATTCCTCGGATG	60.074	20	137	2060357	2060493
scaffold_4	114	p3	(GAA)5	15	2066006	2066020	AACAACTTCAACCGAGACCG	60.149	20	CATTGTCGGTGGTGACTTTG	60.001	20	279	2065895	2066173
scaffold_4	115	p2	(AG)8	16	2111532	2111547	GTTGCTCCTGTTCCACCAAT	59.973	20	AGTCCCATCATGTCTCCAGC	60.08	20	277	2111382	2111658
scaffold_4	116	p2	(AT)5	10	2120732	2120741	AGAATGACAGCGGGAATGAC	60.081	20	ATGCGATGCTGACTTGACAC	59.87	20	215	2120589	2120803
scaffold_4	117	p2	(AG)6	12	2127916	2127927	AACCGAGAAAGACGAACGAA	59.853	20	TATCTTCCTTTGGTGGTCGC	60.074	20	269	2127874	2128142
scaffold_4	118	p3	(TCC)5	15	2129133	2129147	AGTTGCCAAAATCGAAGGTG	60.11	20	ACCAATCACCGCTCAAAAAC	59.978	20	268	2129083	2129350
scaffold_4	119	p2	(AG)5	10	2157311	2157320	GTAACCGAAGTTGGGTCGAA	59.971	20	CGCAAACTGGCACAGAAGTA	60.05	20	189	2157179	2157367
scaffold_4	120	p2	(TA)5	10	2173467	2173476	TGGATACCATCAAACGGTCA	59.774	20	GTCGTGACATTCAATTCCCC	60.181	20	101	2173441	2173541
scaffold_4	121	p2	(AC)7	14	2233666	2233679	GCACTTACTACCCGAGTCGC	59.904	20	GCGATGTGAGTTCTCGGATG	61.787	20	228	2233475	2233702
scaffold_4	122	p2	(CT)5	10	2267872	2267881	GGACTAAGCGACTGCGTTTC	60.022	20	TGCCAGCAATCAGCATTAAG	59.976	20	101	2267804	2267904
scaffold_4	123	p2	(AT)5	10	2277281	2277290	TGATTTCCGCTTTATTCCCA	60.395	20	TGCAAACCGTACTCAGCTTG	60.05	20	233	2277196	2277428
scaffold_4	124	p2	(TA)5	10	2278868	2278877	ATGGAGGAGCAACTGAATGG	60.073	20	TTGATCCCTGTGACGTTTTG	59.541	20	275	2278745	2279019
scaffold_4	125	p3	(CCA)5	15	2279157	2279171	CGGTGATAAGAGCGAAGGAG	59.971	20	GAATGGGACAAGTGGAGGAA	59.903	20	150	2279051	2279200
scaffold_4	126	p2	(CT)6	12	2303913	2303924	AGCATCACCTTTATCCACGG	59.955	20	CAATTATTCAGTCGGCGGTT	59.96	20	278	2303871	2304148
scaffold_4	127	p2	(TC)5	10	2325936	2325945	TTCCAGTTTTATGAACCGGC	59.938	20	ACAAATGTCCCAGGACCAAC	59.679	20	264	2325705	2325968
scaffold_4	128	p2	(AT)7	14	2372560	2372573	ACCTCAACACAAGCGGAAAC	60.156	20	AATCATCCGTTGAGGATTGC	59.9	20	230	2372439	2372668
scaffold_4	129	p3	(GTC)5	15	2373313	2373327	AACAGTCACGGTCTCCCATC	59.969	20	CTCGTCATGCCCAATATCCT	59.917	20	163	2373273	2373435
scaffold_4	130	p2	(AT)5	10	2376661	2376670	GTGCAACCGATAAGCGAAAT	60.103	20	GGGATGCTTGAAAGTGGAAA	60.051	20	231	2376580	2376810
scaffold_5	1	p2	(GA)8	16	17063	17078	GCCCAAGCAGTTGTAGAAGG	59.875	20	ACACGTTCTAAAGAGGGGCA	59.734	20	246	16899	17144
scaffold_5	2	p3	(ACA)7	21	21419	21439	TCCCATCTCAACGGAATCTC	60.011	20	TTCATCTCCACCTCCACCTC	60.048	20	177	21373	21549
scaffold_5	3	p3	(TTA)5	15	22486	22500	GTTATGTCCGTTGACCACCC	60.096	20	TGTTTCTGTTGCTTTCGTGC	60.035	20	213	22342	22554
scaffold_5	4	p4	(CTTT)5	20	48347	48366	CTGCACAGCATCAATCGTCT	60.016	20	AAGGAGAATGGGAGTCAGCA	59.803	20	175	48321	48495
scaffold_5	5	p3	(GAT)6	18	53887	53904	AAACCTCCTGTTCAACCGTG	60.005	20	TGATTCGCTAATTCACGCAG	59.976	20	278	53688	53965
scaffold_5	6	p2	(TC)6	12	54129	54140	AAGTGATTTTTGCCGGTACG	59.996	20	TTCGAATGAAGACCTTTGCC	60.192	20	277	54106	54382
scaffold_5	7	p2	(TC)5	10	70571	70580	TGAGGGCCATCTATAGCGAC	60.199	20	TGACCGATGACGTGAACCTA	60.112	20	185	70467	70651
scaffold_5	8	p2	(TG)5	10	81172	81181	CGTTCCATCTGAATTCCTGC	60.603	20	TTTCCGATGGTTCCGAGTAG	60.066	20	271	81084	81354
scaffold_5	9	p2	(TC)6	12	102590	102601	GTACGCACGAGAGCATTTCA	60.019	20	AGCTGAGTCGTGTCCGAAGT	60.057	20	228	102534	102761
scaffold_5	10	p3	(TGG)5	15	121217	121231	GAGGTGGTGAGACTGGTGGT	60.006	20	TGAAGCAGGTGAGAGAGGGT	59.986	20	167	121143	121309
scaffold_5	11	p2	(GA)5	10	127484	127493	GAGCCGATGACTAGGTGGAG	59.827	20	CCATGGTCACAGACATCAGG	59.954	20	266	127418	127683
scaffold_5	12	p3	(ACC)8	24	146789	146812	AACCCTCACGACTGCGATAC	60.142	20	CGACGTTGTTGTTGTCGAAT	59.615	20	278	146748	147025
scaffold_5	13	p3	(ACA)5	15	147201	147215	CCGAAAAAGGTTTGTTCCAA	59.947	20	AATTCACCACCAAATTCCCA	60.029	20	240	147141	147380
scaffold_5	15	p2	(AT)7	14	150655	150668	CGCGATATATTTGATCGCACT	60.096	21	AAAGGGATGCAGAACGAATG	60.074	20	275	150589	150863
scaffold_5	16	p2	(TA)5	10	171742	171751	GATTGTGTTCGGACAACGTG	60.008	20	GACGTAAGACCCTGATCGGA	60.073	20	132	171670	171801
scaffold_5	17	p2	(GA)5	10	255189	255198	GCTGAACGGCGTAGAAAATC	59.851	20	TAACAATGGAAGAGGTGGGC	59.933	20	247	255108	255354
scaffold_5	18	p2	(GA)5	10	275926	275935	ATCATAAGGTTGACCAGCCG	59.955	20	CCCAGGATCGAAACACCTAA	59.926	20	272	275828	276099
scaffold_5	20	p3	(GGT)5	15	306589	306603	GGTACTGCCTTGGAGGTTGA	60.111	20	AATTATGGTCCGAGTCACGC	59.962	20	181	306457	306637
scaffold_5	21	p2	(AT)6	12	351095	351106	TGTGAGTTCGACGAGAAACG	60.025	20	CGGAGGACAGGATTCGTAAA	60.066	20	276	350982	351257
scaffold_5	22	p3	(CTT)5	15	353486	353500	GGCGATGACGGAATAGTGTT	59.962	20	CAAACCTAGAGCGAAGGCAC	60.015	20	250	353405	353654
scaffold_5	23	p2	(GA)5	10	355751	355760	CATCGACAAAGACCTCACGA	59.831	20	AGGCAGAGGACAAGGCTGTA	60.012	20	185	355663	355847
scaffold_5	24	p2	(GA)5	10	383047	383056	AGGGCCTCGTTCTTCTGATT	60.212	20	GTTTCTGCCACTTGAGGAGC	59.997	20	249	382874	383122
scaffold_5	25	p3	(GAA)6	18	409611	409628	CCAAGACCGAAAGTCTCAGC	59.989	20	CCATCTCTCCTTCAGCATCC	59.761	20	271	409394	409664
scaffold_5	26	p2	(AG)5	10	411454	411463	TATCCTGAATCCAGAACCGC	60.036	20	CTTTCCTCATTTGCCTCTCG	59.948	20	251	411350	411600
scaffold_5	27	p3	(GGC)6	18	413483	413500	TATTGCATTGGGAGGAGGAG	60.029	20	TCGGTTGCCATGATCTACAA	60.073	20	157	413445	413601
scaffold_5	28	p3	(CCT)5	15	428429	428443	AACAGTACGCACACAATCGC	59.794	20	TAGGAGATGGGAGTGGATGG	59.879	20	226	428332	428557
scaffold_5	29	p2	(CA)5	10	455542	455551	TCCGAAAAGTCGTGGGTTAC	59.971	20	AGAGACCTCGGAAATGAGCA	59.95	20	168	455497	455664
scaffold_5	30	p2	(CT)5	10	502596	502605	GCATAAGACCACGTCGGAAT	59.962	20	ACGGTGTGTACCAGGGAGAG	60.026	20	115	502553	502667
scaffold_5	31	p2	(GA)5	10	531354	531363	CCGGAGTAAAGGGGTTGATT	60.18	20	AGGATCGACCTGTCGTTGTC	60.12	20	239	531172	531410
scaffold_5	32	p2	(TC)6	12	574866	574877	GCGGGTCATTCATTCTGAGT	60.081	20	GGCAAGGCTACAAGCTGTTC	60.022	20	268	574699	574966
scaffold_5	33	p2	(AG)5	10	632908	632917	GCACCAAGTACTACCGCCAT	60.022	20	GTTTCCGCTCATATCCCTGA	60.036	20	159	632816	632974
scaffold_5	34	p2	(AG)5	10	636151	636160	GCCACTTCTGTCAGCAACAA	60.032	20	GGAGACCAATCCGAGTCAAA	60.05	20	274	635919	636192
scaffold_5	35	p2	(CA)5	10	733342	733351	TTTATCTTGTGTTGCTGCGG	59.872	20	AAACAGGGAACAGGTTGTCG	60.005	20	102	733313	733414
scaffold_5	36	p2	(CA)5	10	787914	787923	TTCTCGTCTGGTCCCTGTTT	59.697	20	ACTCGCATTCAACGACTGTG	59.905	20	184	787770	787953
scaffold_5	37	p2	(TC)6	12	820785	820796	CCCAGTGCAATTTTCTGGAT	59.933	20	TGCGTGAACAGCTATCTTGG	60.011	20	217	820673	820889
scaffold_5	38	p2	(AG)6	12	825839	825850	TGATCATGGAAGAACGGTGA	60.048	20	ACCAAGCTAGGCTCCCTCTC	59.979	20	138	825813	825950
scaffold_5	40	p3	(CCT)5	15	828731	828745	CTCCGCTATAGCCTCCTCCT	59.962	20	TGTCATGCGTGATCGTGATA	59.656	20	272	828704	828975
scaffold_5	41	p2	(TA)5	10	837400	837409	ATGATGAGATGCAGAGCGTG	59.975	20	CAACCGACGTTCTCTTCGAT	60.255	20	140	837333	837472
scaffold_5	42	p2	(CA)6	12	859169	859180	GGTGTATGTCACGAACGCAC	60.04	20	ACTTTATCCTGCAGAGGCGA	59.978	20	217	859035	859251
scaffold_5	43	p2	(GT)5	10	873667	873676	CCTTTGGCAGATAGGGTCAA	60.066	20	ACGTTCCACCACAATGGTCT	60.284	20	269	873634	873902
scaffold_5	44	p3	(GGT)5	15	923226	923240	TTTTCGAGCTCCGAGTCTTC	59.694	20	ACAGCAAAGACGCTCAGGAC	60.599	20	163	923180	923342
scaffold_5	45	p2	(TG)5	10	964280	964289	GTGATCGGCTGTTCCAATTT	59.939	20	TTTCCGATGGTTCCGAGTAG	60.066	20	249	964214	964462
scaffold_5	46	p3	(CAT)5	15	986437	986451	TGCCATCAATAATCCCATCA	59.703	20	TGTATGGGTAGCCTGATCTTCA	59.592	22	268	986373	986640
scaffold_5	47	p2	(CG)5	10	1000068	1000077	TCGTCATCTCAGGACACTGC	59.988	20	AGAACATGGAACCCGTTCAG	59.966	20	233	999931	1000163
scaffold_5	48	p2	(TA)5	10	1049447	1049456	CCTGCGAGAGGGAGATAGTG	59.966	20	TGCCTGTCAAAATCACCAGT	59.139	20	209	1049298	1049506
scaffold_5	49	p2	(TC)5	10	1060418	1060427	TTTGGAGCTGAAAGGCTGAT	59.955	20	ATATGGTACAAGGGCAACCG	59.708	20	207	1060394	1060600
scaffold_5	50	p2	(GA)5	10	1064624	1064633	AGAGACAGAGACGAGCGACC	59.738	20	TCAAGACCTCCTTTCCGTTG	60.224	20	272	1064577	1064848
scaffold_5	51	p2	(TC)5	10	1108679	1108688	TGGATGTTGATATGGCTGGA	59.883	20	CTTCAAGCCCTTGACCTGAG	59.982	20	260	1108577	1108836
scaffold_5	52	p3	(CTG)6	18	1113517	1113534	GAGGCAAGACATGTTGGAGG	60.656	20	TGCTATCCTTTCAGCACCAA	59.42	20	276	1113305	1113580
scaffold_5	53	p2	(GA)5	10	1136623	1136632	GATCTGGACGAGGACCTTTG	59.655	20	ACTTTTCGCTTCGACATGCT	60.022	20	165	1136562	1136726
scaffold_5	54	p3	(CGA)6	18	1144413	1144430	CAGAACGGGGAGGAATGTTA	59.926	20	GGAATTGTGGAATTTCGGTG	60.17	20	252	1144306	1144557
scaffold_5	55	p2	(TA)5	10	1167786	1167795	GCATAGCCTTTCGTCTGCTC	60.125	20	GACTTGTCGGCAGGTTGTTT	60.156	20	132	1167703	1167834
scaffold_5	56	p3	(GAT)5	15	1171546	1171560	AATGCACGAACAAGGGAAAC	59.978	20	GTCAACGTCGGAAGATTGGT	59.973	20	168	1171502	1171669
scaffold_5	57	p2	(AG)5	10	1185646	1185655	TCGTCGTTTTCGAGGAGAGT	59.989	20	AGTAGGTCCACATTGGCAGG	59.989	20	223	1185617	1185839
scaffold_5	58	p2	(CT)5	10	1194599	1194608	TCGTAACGTTTGAGGAACCC	59.971	20	GCAAACACAGCAACCCCTAT	60	20	280	1194478	1194757
scaffold_5	59	p3	(CAC)7	21	1210895	1210915	AGAAGTGAGCCACGGAAGAA	59.989	20	CGAACGAAAGTGCCTGATTT	60.249	20	232	1210716	1210947
scaffold_5	60	p2	(GA)5	10	1247619	1247628	GCATCGTCGTCTTCAACGTA	59.871	20	CACTATGCGTTCTCCGTCCT	60.277	20	106	1247560	1247665
scaffold_5	61	p2	(AT)5	10	1265770	1265779	TTCAGGACAGAATATCGGGC	60.036	20	TGCTAATATTCTCCGACCCG	60.053	20	198	1265655	1265852
scaffold_5	62	p2	(TC)5	10	1360148	1360157	CAACAGCCATCATCAGCAAC	60.272	20	AGTCGGACTTAGGGTCCGTT	59.994	20	263	1360085	1360347
scaffold_5	63	p2	(TA)8	16	1365409	1365424	TAAGTGCATGGTTCCGATGA	60.073	20	GCCTACCCACATCTCCTCAA	60.073	20	125	1365367	1365491
scaffold_5	64	p2	(AT)5	10	1404183	1404192	GACGCAAACCTATTCCCAAA	59.938	20	GGTATCGCGACCAATGTCTT	59.962	20	134	1404096	1404229
scaffold_5	65	p3	(AAT)5	15	1410270	1410284	AACTGGAGCGTAACAGCGAT	59.904	20	ATCACGCTGCGAAAAGAAAT	59.851	20	247	1410080	1410326
scaffold_5	66	p2	(CT)5	10	1413180	1413189	GGTGACCAATGCCACTTTCT	59.973	20	ACGTTGCCCCATGCTACTAC	60.022	20	166	1413136	1413301
scaffold_5	67	p2	(AT)5	10	1496648	1496657	TTCCGCGGAGCTAGTAAAAA	59.979	20	TGACAATAACTGCAGTGGGC	59.722	20	268	1496535	1496802
scaffold_5	68	p2	(CT)5	10	1543589	1543598	TCAGCCCGAAGCATAGTTTT	59.845	20	TACTGCGGAACCACAGAGTG	59.897	20	252	1543488	1543739
scaffold_5	69	p2	(GA)6	12	1566192	1566203	ACATATGAGGAAGCGGAACG	60.096	20	ATCACCCGTTCTTCACTGCT	59.727	20	166	1566063	1566228
scaffold_5	70	p2	(TG)13	26	1570187	1570212	CATACAAACGTCCAACACCG	59.881	20	ATTAAGCCGCAGCATCTCAT	59.835	20	250	1570033	1570282
scaffold_5	71	p2	(AT)8	16	1612192	1612207	CATCAATCCCATCGACCTCT	59.886	20	CCAGGAAAAGCAGAGTGAGG	59.982	20	159	1612102	1612260
scaffold_5	73	p2	(AG)5	10	1641162	1641171	AGATCCACCACAAGACGACC	59.969	20	GTTTCGTGGTACACGCCTTT	60.037	20	268	1640968	1641235
scaffold_5	74	p2	(AT)6	12	1665551	1665562	AAAGCCAAGTCCAAGCAAGA	59.993	20	GAGCACGCACAGAGGTATGA	60.016	20	201	1665433	1665633
scaffold_5	75	p2	(AG)7	14	1736397	1736410	TGAACGGAGGAAATGGAAAG	60.044	20	CACTTTGGCTCAATCCCATT	59.933	20	144	1736318	1736461
scaffold_5	76	p2	(AT)5	10	1741283	1741292	TATGACGGAGACAGCAATCG	59.823	20	TAACGCACACATGCGTAACA	59.783	20	198	1741193	1741390
scaffold_5	77	p3	(CTG)5	15	1746862	1746876	CAGGAATAATGAGGGCAAGC	59.668	20	ATGAGACCAAGACCCTGTCG	60.112	20	258	1746754	1747011
scaffold_5	78	p2	(CT)6	12	1802861	1802872	CCCGAAAGTTCTGTATCCCA	59.926	20	AGTTGGTGTCACCCGAAGAC	60.009	20	268	1802825	1803092
scaffold_5	79	p2	(AT)5	10	1803472	1803481	CTCATAGTCGGACAGCGTGA	60.008	20	AGTTGATTGCTGCACAGACG	60.056	20	153	1803416	1803568
scaffold_5	80	p2	(CA)5	10	1812215	1812224	TCTCGCCCTCTGAACTGAAT	59.95	20	GGTTAGAGATGGATTGGCGA	60.036	20	182	1812192	1812373
scaffold_5	81	p3	(CGC)5	15	1852551	1852565	CCTCAAACTCCAACAACCGT	60.005	20	TAGATTGCTGTTGCTGTCCG	60.011	20	264	1852354	1852617
scaffold_5	82	p3	(GAG)7	21	1902470	1902490	TTCACAGTCTCATCGAACGC	59.992	20	TTCAAAAGGTGGCGAATCTC	60.192	20	262	1902315	1902576
scaffold_5	83	p3	(GAT)5	15	1904581	1904595	AAGGTGGTGGTGATGAGGAG	59.962	20	TTCAGCGGTTTCGTCTTCTT	59.993	20	261	1904512	1904772
scaffold_5	84	p2	(CT)5	10	1932560	1932569	GTCCCTCGCTAAATCCATCA	60.036	20	TCAACTCTGCTCGGGAAACT	59.989	20	224	1932537	1932760
scaffold_5	85	p2	(CA)5	10	1965355	1965364	CGTTGTCCCTCAAAAACGTC	60.529	20	CGCGAATTTGGTGATATCCT	59.923	20	238	1965246	1965483
scaffold_5	86	p2	(TG)5	10	1972891	1972900	CGCGAATTTGGTGATATCCT	59.923	20	CGTTGTCCCTCAAAAACGTC	60.529	20	238	1972770	1973007
scaffold_5	87	p3	(TAC)5	15	1991071	1991085	AAGTTGGGGATGGATGACAA	60.173	20	TCATCACAATTACCGGACGA	59.924	20	170	1990939	1991108
scaffold_5	88	p3	(TTG)7	21	2049074	2049094	CCTCTAAACAAAGCGCCATC	59.845	20	ACAGACCCGTACTGGCATTC	59.997	20	250	2048980	2049229
scaffold_5	89	p2	(AG)9	18	2049409	2049426	CACTTGCGTTTGGATTGATG	60.111	20	AAACAATCCGGAATGAGCAG	60.074	20	171	2049325	2049495
scaffold_5	90	p2	(GT)5	10	2049966	2049975	GATGAAGAATCCGAGGACGA	60.158	20	TCGTTAGTTGTGGGCTTTCC	60.11	20	230	2049858	2050087
scaffold_5	91	p3	(AGA)7	21	2054226	2054246	GTCGGTCGAAAGTGCAAAAT	60.118	20	GGTTCTCGTTACATTCGGGA	59.933	20	264	2054068	2054331
scaffold_5	92	p3	(CTC)6	18	2054429	2054446	AATTCCTCCAATTGGGGTTC	59.996	20	ACTGACCGGTCGATTACGAG	60.134	20	163	2054339	2054501
scaffold_5	93	p2	(TA)5	10	2114615	2114624	TCCTCCTTCCTGTCCCCTAT	59.89	20	ATGGACGCAAGTGTGCATAA	60.142	20	228	2114445	2114672
scaffold_5	94	p2	(AT)5	10	2115170	2115179	TGCACCAACCGAACTGTAAA	60.149	20	CGTGGCACTGCGATAAACTA	59.895	20	223	2115147	2115369
scaffold_5	95	p2	(CT)6	12	2119798	2119809	GGGACAACAAAACAAACCGT	59.734	20	TACCGGCCAGTGAGGTTAAG	60.125	20	279	2119614	2119892
scaffold_5	96	p2	(TC)5	10	2146166	2146175	TTCTCGGGTCCAAGTTCATC	60.05	20	GCAAATTGTTGCCATAGGCT	60.103	20	212	2146112	2146323
scaffold_5	97	p3	(AAG)6	18	2146579	2146596	ACAATTTGGTTCGCATAGCC	59.967	20	TTCTTCTTTGGATTGCACCC	60.051	20	171	2146524	2146694
scaffold_5	98	p3	(GTG)6	18	2166149	2166166	GACTTCGTTGTCGCAGATCA	59.992	20	TTGCTTCCTTTTCGCTCATT	59.96	20	102	2166122	2166223
scaffold_5	99	p3	(TTC)5	15	2219689	2219703	GCCCGTATTCTCAACTTCCA	60.074	20	ATGGATATGATGATGGCGGT	60.005	20	212	2219648	2219859
scaffold_5	100	p2	(AT)5	10	2223434	2223443	TCCTCTGTTGGAGGGAAGAA	59.773	20	ACCGAGAGTCCAAAAAGGGT	59.972	20	237	2223330	2223566
scaffold_5	101	p3	(TCT)5	15	2226284	2226298	TTCCCAAACGAAAGAAATCG	60.046	20	TCAGGTGCTCTTGTTGATGG	59.831	20	205	2226184	2226388
scaffold_5	102	p3	(CAG)5	15	2226983	2226997	TGCTACAGGTGTCGAAGACG	60.049	20	GCGGTGTTTTTAGAGGTTCG	59.747	20	245	2226851	2227095
scaffold_5	103	p2	(GT)5	10	2240701	2240710	CTCAGTCGTAGTGACGCAGC	59.801	20	TTCGAATCATCTGGGAAAGG	60.006	20	196	2240650	2240845
scaffold_5	104	p2	(TC)5	10	2240951	2240960	TAAGTGCAAGGAATGCTCCC	60.214	20	GGTTCGAGAACATCAGGGAA	60.05	20	225	2240876	2241100
scaffold_5	105	p2	(TA)5	10	2262497	2262506	GGGAAGAAAGAATGGAAGCC	60.017	20	ACACCCACGACCGTATCTTC	59.851	20	216	2262453	2262668
scaffold_5	106	p2	(GT)5	10	2266886	2266895	TGTTGACTCCGATTGAGCAG	59.984	20	ACGAAAATAGGAAGCGGGAT	59.93	20	276	2266800	2267075
scaffold_5	107	p3	(GAT)5	15	2352348	2352362	CGAAGGTGACGAAGGAGAAG	59.982	20	TACTGGAGGAGGAGGTGGTG	60.104	20	253	2352226	2352478
scaffold_5	108	p3	(CCA)5	15	2353571	2353585	ATAGGCACACGGAGGACAAC	59.997	20	TTCCTCTATGGAAACGTCGC	60.214	20	154	2353495	2353648
scaffold_6	1	p2	(GT)5	10	12564	12573	GTGGAAAGGAAAAGAGCGTG	59.853	20	CCAGGACAAACACGAGGACT	60.151	20	231	12479	12709
scaffold_6	2	p2	(CA)8	16	13150	13165	CATCGGAATCTGAGCTGTCA	59.942	20	TGTGTCAAAAGTGGGTCCAA	59.976	20	196	13062	13257
scaffold_6	3	p3	(CAA)9	27	18034	18060	ATCGTGTTCAACGACGTCAA	60.16	20	TGCGACATCCTGCATATGAT	60.065	20	257	17833	18089
scaffold_6	4	p3	(CCA)5	15	25204	25218	ACCTTGGCCTTGTGATTGAC	59.973	20	ATCGGCACAGACTTTGGTTC	60.119	20	273	25133	25405
scaffold_6	5	p3	(CAT)7	21	28564	28584	TTATCAACCTGAAGCCCACC	59.933	20	CTCGGAAGTATATCGCTCGC	59.967	20	273	28508	28780
scaffold_6	6	p2	(AT)5	10	38226	38235	TGTCGAGGTTGGCATTTACA	60.111	20	GGAGCATTGGAGAAGTGAGC	59.957	20	267	38072	38338
scaffold_6	7	p2	(TG)5	10	63197	63206	TCTTCAGGTGTCCTCCATCC	60.048	20	AAATGTCAAGATGGCCAAGC	60.081	20	273	62974	63246
scaffold_6	8	p2	(TA)7	14	71364	71377	ATGTTCGGGTTCCCATGATA	60.014	20	CGCTCCGTCCATTTAGGTTA	60.089	20	229	71332	71560
scaffold_6	9	p2	(GA)5	10	164435	164444	ATTGGAGAGCAAGCGAGAAA	60.096	20	AAGTACCGCCTGTGCATCTC	60.285	20	269	164261	164529
scaffold_6	10	p2	(CA)5	10	166231	166240	GGCTGAGTCCAAAAATGGAA	60.051	20	GAAAACGAGCGGTATGGGTA	59.96	20	226	166067	166292
scaffold_6	11	p2	(TC)5	10	188559	188568	TTCGGTTTGGAGAACACCTC	60.088	20	AATACCCGCGTTTAGGCTTT	59.99	20	187	188520	188706
scaffold_6	12	p3	(CAT)6	18	195053	195070	TGGCTCTTTACAGCCTTGGT	59.875	20	TGCAGATGTGGTAGGAGTTTTG	60.168	22	122	194989	195110
scaffold_6	13	p2	(AT)5	10	266315	266324	AGAGCGAGGCTGAACAACTC	59.751	20	AACAGACATGGCTGCTTTCA	59.445	20	121	266242	266362
scaffold_6	14	p2	(GA)5	10	268571	268580	TCATGCAGACCAAGTTAGCG	60.011	20	TCAATGTGTTCGATTCTCGC	59.805	20	232	268432	268663
scaffold_6	15	p2	(AT)5	10	326831	326840	CCTGACCTGAAACGAGAAGC	59.989	20	TAAAATTGATGTCGCCGTGA	60.073	20	101	326802	326902
scaffold_6	16	p2	(TA)5	10	345712	345721	TGCTGCGTTACAATCTTTGG	59.872	20	CAACGCAAGTCAAGAGTCCA	60.025	20	226	345645	345870
scaffold_6	17	p3	(CAC)5	15	369166	369180	CAGTAATGCCGAGCACGTTA	59.895	20	ACAATCTCCAAACATTCGCC	59.939	20	222	369105	369326
scaffold_6	18	p3	(AAT)5	15	404445	404459	TCTCAGGAATGCTGGGGTAT	59.508	20	CCTGATCATCATCTGGGCTT	60.034	20	220	404309	404528
scaffold_6	19	p2	(GA)9	18	430381	430398	TGCAGGTATGATGGTGAGGA	60.072	20	AGCTGATGTTCCAAGCTGGT	59.874	20	236	430310	430545
scaffold_6	20	p2	(GA)5	10	433104	433113	ACGAGTTCGGATATTGCGAG	60.235	20	CTTGTAATCCAGCCCGAGAG	59.83	20	237	433036	433272
scaffold_6	21	p3	(CTG)6	18	435286	435303	CACTCTTCAAATTCACCGCA	59.84	20	AAACAGCATCTAACGTGGGC	60.14	20	270	435164	435433
scaffold_6	22	p2	(AG)11	22	484429	484450	TTGAAAAACGAGTGACAGCG	60.027	20	TTCTATTTGGGATTGCCAGC	60.038	20	240	484377	484616
scaffold_6	23	p2	(TC)5	10	491911	491920	CTCCGATCTTCCGAAGTCAA	60.331	20	TTTGATGGACACGAACTGGA	60.088	20	161	491810	491970
scaffold_6	25	p3	(CAT)5	15	498540	498554	GTCTTCGCTGGTCTCACCTC	59.993	20	AGAATGGTGTTACCAACGGC	59.859	20	203	498384	498586
scaffold_6	26	p3	(TAT)5	15	517910	517924	TCCTCATATCGGAGGCAAAC	60.036	20	TAGCAAGGGAGTATGGGTGG	59.948	20	233	517874	518106
scaffold_6	27	p3	(TGG)5	15	520459	520473	AGTACACCATCCAATCCCCA	60.05	20	CAACACGAAATCCTCCACCT	59.966	20	277	520258	520534
scaffold_6	28	p4	(TCTT)5	20	520767	520786	TTCCGCTCGCAAAGACTTAT	59.982	20	GCTGCCGAGCTAAAGAAATG	60.117	20	205	520707	520911
scaffold_6	29	p2	(GA)5	10	542074	542083	AGAAGGATGGGCCAAAAAGT	59.94	20	AGATGCCTCCGACTATGGAA	59.653	20	274	541844	542117
scaffold_6	30	p2	(AC)7	14	559080	559093	TTATTTACTGGGACGACCGC	59.96	20	TCCTTTTCGTTGCTCCTGTT	59.853	20	199	559025	559223
scaffold_6	31	p3	(GTG)6	18	561717	561734	CCGATTCGGAATTCGAGTAA	60.031	20	CGTAATCGCCTGTTCATCCT	60.096	20	246	561559	561804
scaffold_6	33	p2	(TC)5	10	573813	573822	TTCTACATGGTTGCTGCCTG	59.864	20	ACCCGACATAGAGACGGTTG	59.989	20	169	573785	573953
scaffold_6	34	p3	(GCA)8	24	644424	644447	GGTAATTTGCCAAAGCGGTA	59.964	20	ACGAGGACGACCAAGATGAC	60.12	20	230	644272	644501
scaffold_6	35	p2	(CT)9	18	658001	658018	TCGGGAAGAGGATGAAATTG	60.006	20	GCACCTTCAAAGCAAAATCC	59.691	20	111	657936	658046
scaffold_6	36	p3	(GTT)5	15	663241	663255	CCACTATCAACACCATCCCC	60.05	20	TTGGTATCGAATCTCCTCCG	60.029	20	118	663191	663308
scaffold_6	37	p3	(ATC)16	48	663362	663409	CATCCGGAGGAGATTCGATA	59.991	20	ACGCCACCTGAAGAAATGAC	60.119	20	199	663285	663483
scaffold_6	38	p2	(TC)5	10	690300	690309	GTTTGGGATGAGGATGAGGA	59.862	20	AGCAACCTGGTTCATTACCG	59.993	20	240	690195	690434
scaffold_6	39	p2	(TC)5	10	691746	691755	CGATATTCTCCCGTACCACG	60.344	20	CGACTACCCACCTCGTGATT	59.989	20	225	691607	691831
scaffold_6	40	p3	(AGG)5	15	718111	718125	TGCTTGAGTTGCGATTTGAG	60.134	20	TCACAAAGGACAGTTGCCAG	59.873	20	249	718026	718274
scaffold_6	41	p2	(TA)6	12	732775	732786	GACGGCGTCCACTCATATTT	59.962	20	GTTTGACCATTTGTTCGGCT	59.978	20	209	732691	732899
scaffold_6	42	p2	(CA)5	10	734912	734921	TTTCGATCCGTGATAACCGT	60.331	20	CCCAGCTGTACTGGGAATGT	59.989	20	273	734787	735059
scaffold_6	43	p2	(TG)6	12	741917	741928	GTGAGGGAGTTGAGATGGGA	60.048	20	GCGCAGTGAGCACTATGAAC	59.627	20	259	741752	742010
scaffold_6	44	p3	(TCG)5	15	831228	831242	CGTGACCGTCTTCTCTGTCA	60.022	20	GCAAAGACCAAGATGCCATT	60.081	20	233	831163	831395
scaffold_6	45	p3	(TCA)5	15	834521	834535	ACAGTTCCCTCGACACCATC	59.969	20	AAATCGAAGTTGGTTGGCAC	59.978	20	236	834487	834722
scaffold_6	46	p3	(AGG)6	18	865620	865637	TAAGCACAAACACCCGATCA	60.111	20	GTTGCATTCGCAACATTCAC	60.127	20	203	865498	865700
scaffold_6	47	p3	(CCA)5	15	867174	867188	TCCAGCACTACTACCCCCAC	59.989	20	CCCCTCGAATTGCTGTGTAT	59.955	20	171	867145	867315
scaffold_6	48	p2	(TA)5	10	917683	917692	ATTTTCGTCCGTCAAGGCTA	59.708	20	TCCCTTCATTCATTCTTCCG	60.006	20	225	917612	917836
scaffold_6	49	p3	(ACC)5	15	953993	954007	GACGCCAGTGGTCGATTTAT	59.962	20	TGAAGATGATGACTGGGACG	59.631	20	149	953909	954057
scaffold_6	50	p2	(AT)5	10	954325	954334	ATGATCTAGGGGAGGAGGGA	59.851	20	GATGTTCAGCCATTCGATCA	59.61	20	261	954250	954510
scaffold_6	51	p2	(CT)6	12	962871	962882	TGGGAAGTGGGATTGAGAAG	60.042	20	GGAGTGGGGGATTTTTGTTT	60.032	20	268	962761	963028
scaffold_6	52	p2	(TC)5	10	1001957	1001966	CGCTGCCAAAGAACCTACTC	60.015	20	TAATTCTCCCAGCCGTCATC	60.036	20	240	1001849	1002088
scaffold_6	53	p2	(TC)5	10	1083600	1083609	GTGAGGTACCTGTTTGCCGT	60.035	20	GAGCTCGAAGCGCTAAAGAA	60.003	20	209	1083574	1083782
scaffold_6	54	p2	(AT)5	10	1088705	1088714	GGGCGCTAGATGTATGGTGT	59.985	20	AGGCCAAACTGGTTCAAGTG	60.149	20	192	1088603	1088794
scaffold_6	55	p2	(AT)5	10	1098381	1098390	TCACATCCAACTCACGGGTA	59.96	20	GAGGTCGACATGAATCCGTT	59.934	20	267	1098327	1098593
scaffold_6	56	p3	(CCA)7	21	1127943	1127963	GCTATGAACCTCGGAATCCA	60.036	20	GAGGAGGCAGAGGAGGATTT	59.778	20	258	1127910	1128167
scaffold_6	57	p2	(AG)5	10	1139217	1139226	GGGTCAGATTAGCGGGATCT	60.431	20	GTCTCCGCTTTCTTCCTCCT	59.957	20	185	1139120	1139304
scaffold_6	58	p2	(GT)8	16	1150469	1150484	TTTGTCCGTTACCGTTGGTT	60.262	20	GGGGGAAAGAAGCAAAAGAA	60.534	20	247	1150299	1150545
scaffold_6	59	p3	(ATG)5	15	1150758	1150772	CTCTCCGTGTTTGAGAAGGG	59.837	20	TTTGCTCCTTGACATCATGC	59.805	20	164	1150689	1150852
scaffold_6	60	p2	(TA)6	12	1169404	1169415	GTGATTGCCGTGTAAACCCT	59.859	20	TATAAACCTTTCGCCCAACG	59.958	20	102	1169350	1169451
scaffold_6	61	p2	(GC)5	10	1193839	1193848	TTCTTGGTTCGTTAGGGACG	60.103	20	TAGCCAAGAGGAAGGACACG	60.388	20	279	1193772	1194050
scaffold_6	62	p2	(AT)10	20	1210260	1210279	CATGTCGCTTGGAAAACTCA	59.84	20	CAGTTGGGACATGTCAGTGG	59.997	20	253	1210109	1210361
scaffold_6	63	p2	(GA)5	10	1239549	1239558	AGATGGTCTTCCCACACTGG	59.962	20	GGGCAACAAAAACGTCAACT	60.015	20	223	1239420	1239642
scaffold_6	64	p2	(TA)5	10	1267546	1267555	TGTGATGGGTGCATTCTCAT	59.925	20	CTTCCTTCACTGCCTTCAGC	60.134	20	280	1267385	1267664
scaffold_6	65	p2	(AT)5	10	1303731	1303740	AAGCTGAAAGAGAAACCGCA	60.132	20	ATTCTGACCCTTCCTTGGCT	60.074	20	278	1303557	1303834
scaffold_6	66	p3	(GAG)9	27	1326478	1326504	CGCACATTATCAACCGTGTC	59.995	20	AAACCTTCCACCTGTTCGTG	60.005	20	219	1326321	1326539
scaffold_6	67	p3	(GCT)5	15	1331025	1331039	GGCTATCTAGGTTCCCTCGG	60.053	20	GCCCATATCGTCGTCAGATT	59.923	20	197	1330981	1331177
scaffold_6	68	p2	(TC)5	10	1339709	1339718	ACTTTTGCGATGGTAGGCAC	60.14	20	TGAGAGAAAGCATGTCAGCG	60.287	20	271	1339604	1339874
scaffold_6	69	p2	(GA)5	10	1384625	1384634	GAGAGGCTCTTCCGATCCTT	59.919	20	CAACCGAAACCGAATAGGAA	59.931	20	157	1384512	1384668
scaffold_6	70	p2	(AG)5	10	1385058	1385067	CGCACAGTCCATTCATTGAT	59.527	20	TATGCTATGCTGGTTGGTGG	59.566	20	250	1384913	1385162
scaffold_6	71	p3	(TGG)7	21	1385865	1385885	AACAGCAATAATTGGACCGC	59.967	20	AGGAAGGAGAGGGAATGGAA	60.008	20	252	1385730	1385981
scaffold_6	73	p2	(CT)7	14	1441881	1441894	TAGTGCATGGCCTCTCTGTG	60.008	20	GCATGATGAAGGAAGAAGGG	59.629	20	207	1441713	1441919
scaffold_6	74	p2	(CA)6	12	1444437	1444448	GCGAACCTCTCGTAAGAACG	60.015	20	GTTGACTATCAGGTGGCCGT	59.997	20	209	1444412	1444620
scaffold_6	75	p2	(GA)5	10	1465876	1465885	TTGGGAAGAGGAGAAAGCAA	59.926	20	GGAGAGCGGCAAAGTAGTTG	60.015	20	143	1465841	1465983
scaffold_6	76	p2	(GA)5	10	1500515	1500524	AGTTCAGATCCTGGAGCGAG	59.555	20	ACATCAAGGTCATTGTGCCA	59.967	20	274	1500424	1500697
scaffold_6	77	p2	(TC)5	10	1509285	1509294	AGTGATACTGCCATGGCCTC	60.104	20	GTCAGAGAGCTCAGATCCCG	60.096	20	228	1509163	1509390
scaffold_6	78	p3	(GAA)5	15	1563544	1563558	AACAACTTCAACCGAGACCG	60.149	20	CTCCTCCACCAATCCTCAAA	60.042	20	238	1563430	1563667
scaffold_6	79	p2	(GA)5	10	1566301	1566310	GAGACAGAGACAAGCGACCC	59.993	20	TCAAGACCTCCTTTCCGTTG	60.224	20	271	1566255	1566525
scaffold_6	80	p2	(TC)5	10	1579767	1579776	ATCCCAAGTCCAGCAGTCAC	60.12	20	CCCAGGAATCACCTCAGAGA	60.191	20	197	1579674	1579870
scaffold_6	81	p2	(GT)5	10	1581850	1581859	TCGGTGATATCAAAGGGGAG	59.887	20	CGACGCACAGGACAGTTAGA	60.049	20	181	1581743	1581923
scaffold_6	82	p2	(TG)5	10	1591300	1591309	GCAAATGGAATTGGGCATAA	60.65	20	TTCAGATATTCACCCCCTCG	59.887	20	271	1591215	1591485
scaffold_6	83	p3	(TGC)5	15	1603008	1603022	TAAAGGGATTGGGGATGACA	60.126	20	TTTTTGACAGATCTTCCGGG	60.044	20	220	1602830	1603049
scaffold_6	84	p3	(GTC)5	15	1605815	1605829	GTTCGTTGTGGTCTGGGAGT	60.009	20	CGGTGTCTTTTCTGAGGAGC	59.989	20	246	1605788	1606033
scaffold_6	85	p2	(TA)5	10	1626528	1626537	TGTCTGGACTCATCACGACC	59.665	20	TACATGCCTTTGACGAGCTG	60.011	20	246	1626404	1626649
scaffold_6	86	p2	(TC)5	10	1630132	1630141	TACAACAGCTTGCCTCATCG	60.011	20	TTACTGCGTATGTGAACGGC	59.759	20	269	1630069	1630337
scaffold_6	87	p2	(TC)5	10	1640849	1640858	TTTTGAGTCTCGCTTCAGCA	59.864	20	AGAGAAGAAGAAGGTCCGGC	59.957	20	266	1640642	1640907
scaffold_6	88	p3	(ACG)6	18	1677301	1677318	CCAGCCACCAACGACTATCT	60.134	20	GGGGCACAGTGAGTTTGATT	59.973	20	229	1677278	1677506
scaffold_6	89	p2	(AG)5	10	1679954	1679963	GTGAGAAAGGGGAGGAAAGG	60.045	20	GATGATGAACAGGACCCCAG	60.326	20	196	1679805	1680000
scaffold_6	90	p3	(CGA)5	15	1683769	1683783	TGAAATACAGGGAGCGGAAC	60.074	20	GTTGGTTTGGAGACGCAAAT	59.978	20	203	1683612	1683814
scaffold_6	91	p3	(TTG)9	27	1688240	1688266	ACTCATCCCAAGTGGCGTAG	60.134	20	TTATGTGTTCAGGCTCTGCG	60.011	20	135	1688197	1688331
scaffold_6	92	p3	(GTT)5	15	1689106	1689120	CAATTCCGCAACGATATGTG	59.953	20	GATGATGTTGGGCAGGAGTT	59.934	20	225	1689046	1689270
scaffold_6	93	p2	(CT)7	14	1693634	1693647	TTTAGCCATCAACCTTTCGG	60.067	20	TTTTGCTGTAAAGCAGGGCT	60.018	20	162	1693562	1693723
scaffold_6	94	p3	(AGG)6	18	1697418	1697435	TCACGTTTGAGTCCTTCACG	59.873	20	TTATTATCATTCGCCTCCCG	59.886	20	212	1697262	1697473
scaffold_6	95	p2	(TA)5	10	1700483	1700492	CCCAAAGGAACATGTATGGG	60.044	20	TTCTTTTCCTCCGACTCACC	59.259	20	246	1700393	1700638
scaffold_6	96	p2	(CA)5	10	1723117	1723126	GATTTAGAGCTCCCTCGCCT	59.947	20	AAGACCGCTGCGTACTGTTT	59.943	20	163	1723080	1723242
scaffold_6	97	p3	(CAG)5	15	1732486	1732500	AATCCGGTATTGGGACATCA	60.014	20	CCATGTCACATTGAGATCCG	59.918	20	258	1732404	1732661
scaffold_6	99	p3	(AAG)5	15	1741729	1741743	AATAATCCCGTCACAACCCA	60.051	20	TCTTGGGGCTAACTGAATCG	60.206	20	250	1741693	1741942
scaffold_6	100	p3	(CAC)5	15	1751331	1751345	GATTACCTACGTCGCCCAGA	60.096	20	CGCAAACAAAAGTCGGGTAT	59.996	20	187	1751276	1751462
scaffold_6	101	p3	(GGC)5	15	1754517	1754531	TCGTTAACCCTTTCGGATTG	59.931	20	GTGTTTGGTTCAGGAGGCAT	59.973	20	239	1754321	1754559
scaffold_6	102	p2	(CT)6	12	1761128	1761139	GCGTCTAACAGCCTGTGTCA	60.056	20	GCAATTGGCTAAGGGTTCAA	60.074	20	278	1760956	1761233
scaffold_6	103	p3	(GTC)6	18	1801116	1801133	TTTTGATCTCCGTTTCGGAC	60.051	20	ACGTGTTTGAGGTTGGGAAG	60.005	20	279	1801064	1801342
scaffold_6	104	p2	(AT)5	10	1802629	1802638	TAGACGGGACATTAAACCGC	59.96	20	GATGCGGCACATCCTCTATT	60.066	20	155	1802524	1802678
scaffold_6	105	p3	(GAA)5	15	1810528	1810542	GAGGCCGTAAGATACCGTGA	60.096	20	CGCAAAGAGTGTCAACTCCA	60.025	20	132	1810438	1810569
scaffold_6	106	p2	(CT)5	10	1811717	1811726	TTGTAGCCCTTGGACTCACC	60.111	20	AATCGGTGAGGATGTTGAGG	59.927	20	201	1811665	1811865
scaffold_6	107	p2	(GA)5	10	1813300	1813309	CCCACACACAACAGCATCTC	60.162	20	TTGACAATTGGCGAAAAACA	60.088	20	221	1813185	1813405
scaffold_6	108	p2	(GA)8	16	1815141	1815156	GCCTTCATTTTGACGCATTT	60.081	20	CCCCAGGCATGTACTTTGTT	59.853	20	262	1815041	1815302
scaffold_6	109	p2	(TC)5	10	1817205	1817214	ATGCCTGAAAACAAAGGTCG	60.11	20	CCGACTGACTTCTTCTTGGC	59.989	20	205	1817106	1817310
scaffold_6	110	p3	(TGG)5	15	1834807	1834821	AGCAGTTTGTTTAGTGCGGG	60.305	20	AGGTGACGGATAGAAGCACG	60.277	20	270	1834748	1835017
scaffold_6	111	p2	(TC)5	10	1851759	1851768	ACGCTGGCACGAGAGTTTAT	59.904	20	ATCTTCAGCCCCAGATTCCT	60.037	20	151	1851729	1851879
scaffold_6	112	p3	(GCT)5	15	1887930	1887944	TGTCGCATTTTTCGAGTTTG	59.849	20	AAATTGATTCCAGCTGCCAC	60.081	20	242	1887797	1888038
scaffold_6	113	p3	(TTC)5	15	1914707	1914721	CCCGAAGCATTTCTCCATAA	60.031	20	GTGTCGCCGTAGAACGATTT	60.14	20	201	1914611	1914811
scaffold_6	114	p4	(TTTC)5	20	1918824	1918843	GATTTTGGGGGAGTGAGTGA	59.903	20	CGCGAAGAATCTAGTACCGC	60.003	20	227	1918737	1918963
scaffold_6	115	p3	(CAA)5	15	1931566	1931580	GTTTTCAGGCACAAGCACAA	59.888	20	ACACCTTGGCCTTGATTTTG	59.971	20	121	1931536	1931656
scaffold_6	116	p3	(GAC)5	15	2002938	2002952	CTTCCAACGAGGTCGATGAT	60.073	20	CAAACCTTCGATTGGACGAT	59.933	20	263	2002884	2003146
scaffold_6	117	p3	(GAG)6	18	2028655	2028672	TCTGAAGCGTTCAAGCAATG	60.134	20	ATAACCTTCTCTCGCGGCTT	60.36	20	236	2028516	2028751
scaffold_6	118	p3	(GTT)6	18	2063287	2063304	TCCCGAAGTCTCTCTCCTCA	60.064	20	GTGGTGGATTCTTCGTTTGG	60.353	20	213	2063174	2063386
scaffold_6	119	p3	(TTC)6	18	2063847	2063864	ATCCGAAGAAACTGGTGTCG	60.111	20	CTTCTGGCAACTGAGGAAGG	59.982	20	210	2063824	2064033
scaffold_6	120	p3	(AGT)5	15	2064062	2064076	CCTTCCTCAGTTGCCAGAAG	59.982	20	CCACCTGTTGGACCTCAAGT	60.002	20	152	2064014	2064165
scaffold_6	121	p2	(TG)5	10	2106378	2106387	ACCCTTATTCATCTGCGACG	60.096	20	TTTTATCTCCGGTGACCTGC	60.074	20	181	2106255	2106435
scaffold_6	122	p3	(GAG)8	24	2145816	2145839	ATAATCGTCGGAAACCGTTG	59.823	20	ATTTGGGATTTGTGAAAGCG	59.938	20	275	2145686	2145960
scaffold_6	123	p2	(TC)5	10	2166927	2166936	GCCAGCGCTGTTATCTTTTC	59.988	20	AGCGCATGTTTATTCCCAAC	59.967	20	239	2166817	2167055
scaffold_6	124	p2	(TA)6	12	2172945	2172956	CAGGAAGGCGAGGTTGATAA	60.206	20	CTCCCTTACTCCGGGAAGTC	60.067	20	278	2172807	2173084
scaffold_6	125	p2	(GT)5	10	2174399	2174408	AGGAAACACAGGTGGAATCG	59.966	20	CCGGTTCATGAGAGAACCAT	59.927	20	263	2174182	2174444
scaffold_6	126	p2	(GA)5	10	2182120	2182129	GTGGACCTCGTTTGAGAAGC	59.851	20	TTGGAATCTGCTCTCGCTTT	60.096	20	210	2182040	2182249
scaffold_6	127	p3	(TAT)5	15	2198753	2198767	CAGCTCTGCGTCGTGAATTA	60.157	20	GGAAATGACAACCTCGCAAT	59.939	20	269	2198719	2198987
scaffold_6	128	p3	(CAA)10	30	2244034	2244063	TTGACGGATGGGAAAGCTAC	60.074	20	GATCGTATCCCTGGTGCTGT	59.957	20	220	2243886	2244105
scaffold_6	129	p2	(AT)5	10	2275401	2275410	GCTGTTTGGTGGATGTGATG	59.967	20	TACAATTTTGTGGTTGGCGA	59.969	20	211	2275296	2275506
scaffold_6	130	p3	(GGA)5	15	2301059	2301073	TCTGCACCTTGTTTACGACG	59.904	20	ATACCCGGTCAATTCGATCA	60.155	20	245	2300920	2301164
scaffold_6	131	p3	(AGT)6	18	2301295	2301312	CGTGTTCGTGTTGCCTTCTA	59.904	20	GGGAAACACCACGTCAGAAC	60.408	20	279	2301213	2301491
scaffold_6	132	p2	(GT)5	10	2301447	2301456	GTGCCACGCCCATATAAGTT	59.851	20	CTGGCTCGAGATGATGATGA	59.9	20	190	2301410	2301599
scaffold_6	133	p2	(CT)5	10	2312509	2312518	GAATCAGCTTACGACGCTCC	59.985	20	ATCAACCTCCTCATGCAACC	59.934	20	220	2312450	2312669
scaffold_6	134	p2	(GA)5	10	2316582	2316591	AGACTCCAACTCGTCCGCTA	60.012	20	TTGATGGATGATGGGTTTCA	59.707	20	198	2316450	2316647
scaffold_7	1	p2	(TA)5	10	16714	16723	CAGCGTTCACAGTGTCGATT	59.905	20	ACCGCTGGTAGCCCTAAAAT	59.987	20	222	16576	16797
scaffold_7	2	p2	(GA)6	12	26747	26758	ACAGCAGGGTCATATCAGGG	59.95	20	CTTCCGCCTCTCTACCTCCT	59.972	20	256	26724	26979
scaffold_7	3	p2	(AT)6	12	36083	36094	GGGCAGTACGATGAACTGGT	59.997	20	AGGACATCGTGTGGAAGGAG	60.112	20	262	35895	36156
scaffold_7	4	p2	(TA)5	10	154899	154908	AGACAGCACAGGGGCTACAG	60.466	20	AAGGAGATCAGGACAAGCGA	59.95	20	213	154807	155019
scaffold_7	5	p2	(TC)5	10	216428	216437	TCAAGACCTCCTTTCCGTTG	60.224	20	AGAGACAGAGACGAGCGACC	59.738	20	272	216211	216482
scaffold_7	6	p3	(CGT)5	15	220316	220330	CCTTCGCTATCAACGGACAT	60.096	20	GGAGCATGTTGGGAAGAAAA	60.051	20	220	220239	220458
scaffold_7	7	p2	(AG)7	14	257967	257980	ACGATGGTTTTGTCGGATTC	59.797	20	GCCTTAACCATGCACAGGAT	59.962	20	174	257883	258056
scaffold_7	8	p2	(GT)5	10	271879	271888	GTCCTCACATGCAATCCCTT	59.934	20	TATGCGGCACATTGTACGTT	60.021	20	189	271796	271984
scaffold_7	9	p3	(CTC)6	18	285216	285233	AAATCTACGACGCCAACCAG	60.132	20	AGTGGGTGGAAGATTATGCG	59.955	20	280	285180	285459
scaffold_7	10	p3	(TCC)5	15	288698	288712	GCATCTCTTAAAGCCGCATC	59.951	20	GAAGGGTATCGGAAGGAAGG	59.897	20	227	288625	288851
scaffold_7	11	p2	(GA)5	10	342878	342887	GCGTTGAGTGCGAATAATGA	59.839	20	AACAACCAACCGACGAGTTC	60.012	20	206	342746	342951
scaffold_7	12	p3	(TTG)5	15	343385	343399	GGGGTGGGTGTTTCTCTTTT	60.204	20	ACCGTCAAAAGCACCTGAAC	60.156	20	275	343279	343553
scaffold_7	13	p2	(TC)5	10	347892	347901	TTGGTGCGTCCTTTCTCTCT	59.989	20	ATCGAAGGGTTCAGGGCTAT	59.925	20	136	347868	348003
scaffold_7	14	p2	(TC)7	14	388954	388967	TTCACATATCGATCCGGTCA	59.883	20	ATGCGTGAATTCTGGAAAGG	60.074	20	241	388863	389103
scaffold_7	15	p3	(TCA)5	15	411088	411102	CACCACCAACCATCTCAGTG	59.997	20	TTTTCGGGTATGGCTACGAC	59.96	20	141	411002	411142
scaffold_7	16	p2	(GA)15	30	433072	433101	TGCAAAACAATTGGTCGAAA	60.088	20	TTACTTTTGGCCACCCACTC	59.971	20	213	433011	433223
scaffold_7	17	p2	(AG)5	10	450048	450057	ATGCGACAGATGGTTCGAGT	60.688	20	GACTTCCAGGTTGTGGGCTA	60.111	20	214	450019	450232
scaffold_7	18	p2	(AC)8	16	459795	459810	GCATTATTTCCAAAAGCCGA	60.04	20	GAGACCTGGGGCTTGTGATA	60.073	20	120	459740	459859
scaffold_7	19	p2	(CT)7	14	471087	471100	AATTGAAATGCGTGGGAGAC	59.939	20	TGCGTGTGAGGATATGAGGA	60.225	20	178	470976	471153
scaffold_7	20	p3	(GTG)8	24	472466	472489	TATATTGGGGTTGGGAACGA	60.009	20	ATGAATCCGAAAACCCTCCT	59.766	20	266	472356	472621
scaffold_7	21	p2	(AT)6	12	479464	479475	CCTGACGTTCCTTCCTGTTC	59.697	20	AGGAAAGCAAGCGAAAACAA	59.996	20	259	479394	479652
scaffold_7	22	p3	(CAG)5	15	484328	484342	ACCCTGAAAATTGGTGCAAG	59.971	20	TGAAGCTCCTCGTTGTGTTG	60.025	20	200	484196	484395
scaffold_7	23	p3	(ACG)5	15	484917	484931	GGGATTAATTTGGGGCTGAT	59.984	20	GATGTTCTTCCCGTTGTCGT	59.973	20	236	484720	484955
scaffold_7	24	p2	(GA)5	10	509236	509245	AAGCGTTCTAGACCCGAACA	59.875	20	GCCGTAGTAACACCGCAAAT	60.025	20	195	509113	509307
scaffold_7	25	p3	(GCT)5	15	510902	510916	ATACCGCGTTTGTTGTGTGA	60.035	20	ACCTCCGTCACAACCTGTTC	60.009	20	228	510844	511071
scaffold_7	26	p3	(GCT)5	15	539009	539023	GCAAACGGTATGAACGGTCT	60	20	CTCATCGGTCCAGCCATATT	59.917	20	128	538924	539051
scaffold_7	27	p3	(AAT)6	18	539327	539344	ATTCCGAAGTGCTGCTCCTA	59.978	20	ACTCCCCCTCATCCATAACC	60.015	20	209	539277	539485
scaffold_7	28	p2	(TA)5	10	549909	549918	TCCATAGTCTGGATGTGGCA	60.072	20	GGGCTTGTTATGGCTGTGTT	60	20	243	549819	550061
scaffold_7	29	p2	(CA)5	10	588832	588841	GCTGCCCTCGTTCTCACTAC	60.02	20	ACTGTCACACCGCTGACTTG	59.94	20	242	588713	588954
scaffold_7	30	p2	(CG)5	10	595409	595418	ATGGCCAAAGGTTCTGTGAG	60.111	20	AACTATGACGGTCACGGGAG	59.989	20	274	595288	595561
scaffold_7	31	p2	(TA)5	10	609733	609742	CACCGAAGGCTCAATACCAT	59.955	20	TTAAATTCCGCCAACAGTCC	59.938	20	274	609591	609864
scaffold_7	32	p2	(AT)5	10	681797	681806	CGATATCAAGCCGAGTCCAT	60.059	20	AAGCAGAGGCAAAGATCCAA	59.955	20	195	681671	681865
scaffold_7	33	p2	(CA)5	10	698304	698313	AACTCGACTACTCCGGGGAT	59.957	20	CACCCCTTAAGCCTAGGGAC	59.955	20	126	698211	698336
scaffold_7	35	p3	(CGA)7	21	761295	761315	CTACCGCCAACATGTCCTTT	59.993	20	ACGATGGTCTTGAAGTTGCC	60.119	20	243	761142	761384
scaffold_7	37	p3	(TGA)5	15	799990	800004	CCTCCTCCTTGACACCGATA	60.065	20	TTCAAGACGCTTGCACACTC	60.183	20	263	799772	800034
scaffold_7	38	p2	(CA)5	10	823912	823921	CCCAGAAGTTGAAGCGAGAG	60.126	20	TTCAACTCACGATTGCGTTC	59.847	20	235	823845	824079
scaffold_7	39	p2	(CT)5	10	827161	827170	CGCACATACACTCCACCAAC	60.032	20	ACAATTGCCTTTTTGGGATG	59.801	20	264	827024	827287
scaffold_7	40	p2	(GA)8	16	845097	845112	ATCAGAGACCTAATCGGCCA	59.653	20	GGAGTGAAGCAGACAAAGGC	59.997	20	188	844987	845174
scaffold_7	41	p2	(AG)5	10	855598	855607	TGGAACAAAAACGTCCACAA	59.981	20	AACATTTGATTCGGAGGACG	59.933	20	235	855531	855765
scaffold_7	42	p2	(TC)6	12	861901	861912	GCCACAACGTTCAAAAACCT	60.015	20	CGGTAAGGAAAGAAGAAACGC	60.243	21	217	861795	862011
scaffold_7	43	p3	(ACA)6	18	862839	862856	GGCCCCTAACATTCCATTTT	60.02	20	TACCAAATCTTCAGGCCAGG	60.066	20	267	862712	862978
scaffold_7	44	p3	(GAA)5	15	864531	864545	CATTGATTTCGGTGTGTTCG	59.964	20	ATGCCTAGAGGGACGGAGTT	60.096	20	238	864349	864586
scaffold_7	45	p2	(TC)5	10	932089	932098	TTCCCCTCCTCATCCTTCTT	60.008	20	TGACATATTTCCGCATCCAA	59.891	20	280	931988	932267
scaffold_7	46	p2	(GT)5	10	939453	939462	AGACCTGCAGCAACTCTGGT	60.057	20	ACATCATTTTGACGTCGCTG	59.722	20	232	939336	939567
scaffold_7	47	p2	(GA)5	10	949324	949333	GGAACAGAGGATGAATGGGA	59.862	20	CTCCCACCACCACCACTATC	60.238	20	268	949289	949556
scaffold_7	48	p2	(GA)5	10	952539	952548	GACTGATTTGCGCTCGTCTT	60.547	20	TTGAGAATCGATGAGGGTCC	60.011	20	220	952488	952707
scaffold_7	49	p2	(AT)5	10	973416	973425	CTCGACGACATCCACAAGAA	59.831	20	TGGAGCGTGATGATACTGGA	60.225	20	203	973275	973477
scaffold_7	50	p2	(TG)5	10	1000818	1000827	CCATGTTCTTTGTTCATGCG	60.111	20	ACCGTTTCTCACCAAGCACT	59.769	20	202	1000736	1000937
scaffold_7	51	p2	(CT)5	10	1025268	1025277	AATTTACAAGGTCCGGGAGG	60.18	20	ATTAAGCATGGCCTTTGACG	60.096	20	200	1025162	1025361
scaffold_7	52	p2	(GA)5	10	1107688	1107697	CTCCCGGTCTACTTCCTTCC	60.067	20	GACCTTTCCCTCGATTGTGA	60.05	20	221	1107532	1107752
scaffold_7	53	p3	(CGA)7	21	1132276	1132296	CTCGGATGACGAGGATGATT	60.034	20	TCCTGGGGTCCTAGTACGTG	59.982	20	114	1132242	1132355
scaffold_7	54	p2	(AT)5	10	1135672	1135681	GCAATAAAACGAAGTTCGCC	59.726	20	ACATCGCAGTGGTCACCATA	59.992	20	214	1135519	1135732
scaffold_7	55	p3	(GCT)5	15	1141686	1141700	TCCCTGTTTTATTCAAGGCG	60.067	20	AGAGATGGCGAGACGACACT	60.017	20	165	1141633	1141797
scaffold_7	56	p2	(GT)5	10	1225375	1225384	AGGCATCTTGCAACCAGAAC	60.263	20	AGGTGGAACAAGCTTCAGGA	59.844	20	147	1225312	1225458
scaffold_7	57	p2	(AT)6	12	1262510	1262521	CTGGCACATGACAAACCTTG	60.152	20	ATTAAAGGGGACAACCCTGG	60.046	20	238	1262405	1262642
scaffold_7	58	p2	(AT)6	12	1269245	1269256	CTCGCTTATTTTCGAGACGG	59.975	20	ACCTTGGTGTAAGCGAGCAC	60.321	20	231	1269144	1269374
scaffold_7	59	p3	(GAT)9	27	1273211	1273237	GGAGAGCGAGGACGAGTATG	59.973	20	AACGCAGTTTTGGCTCTGTT	59.92	20	273	1273146	1273418
scaffold_7	60	p3	(GCA)5	15	1300455	1300469	CAGATAGCCCAACGAAGGAG	59.83	20	TTACAGGCTTGAAACCGTCC	60.11	20	254	1300239	1300492
scaffold_7	61	p5	(AAAAT)7	35	1320865	1320899	TGGAACAAACCTGAACCCTC	59.943	20	CGTCAGCTGGACGTTCATAA	59.864	20	247	1320833	1321079
scaffold_7	62	p2	(TA)5	10	1322522	1322531	CCTATAGAAAACCCCTCGCC	59.924	20	ACTCGACAGGCGATCTTGTT	59.874	20	149	1322445	1322593
scaffold_7	63	p2	(AG)7	14	1328555	1328568	AGTTCAGACGCATCTCCGTT	59.874	20	GGTACGCCACACGCTAAAAT	60.025	20	279	1328513	1328791
scaffold_7	64	p3	(TCT)5	15	1349233	1349247	AGGTCGAATCGTCAATCAGC	60.226	20	TGGTCGACAGGTATTGGTCA	59.96	20	159	1349203	1349361
scaffold_7	65	p3	(GGA)5	15	1349880	1349894	CGTGTAGCTGGAGAAAAGGC	60.015	20	AGAGGTAGATGGCCCTGGAT	59.919	20	210	1349718	1349927
scaffold_7	66	p2	(GT)5	10	1373666	1373675	CGCAACTTGTCATTCATTCG	60.257	20	TCTCTTCATGCCACACAACA	58.784	20	280	1373420	1373699
scaffold_7	67	p2	(TA)5	10	1447188	1447197	ATACTGAATTGAGGCCACGG	59.955	20	ACCAGTGAGGGATTGAGTGG	59.962	20	186	1447081	1447266
scaffold_7	68	p2	(TA)5	10	1480475	1480484	TATCTTCGACTGCACGGTTG	59.864	20	TCTGAGGGTTTAGACGCGAT	59.836	20	248	1480417	1480664
scaffold_7	69	p2	(GT)5	10	1502115	1502124	CGATGTATAGTGGTGTGGCG	60.011	20	GACAGTCGCGGACCAGTTAT	60.142	20	187	1501992	1502178
scaffold_7	70	p3	(AGA)6	18	1543605	1543622	AACCAAGTTTTTGGAAGGGG	60.193	20	ACCAGAAGGCCGTTAGGAAT	59.962	20	212	1543572	1543783
scaffold_7	71	p2	(AG)7	14	1544592	1544605	TTCCAAACCACAAGCAACAA	60.127	20	GTTGCACCTACCCAATTCGT	59.859	20	175	1544526	1544700
scaffold_7	72	p2	(GT)5	10	1548564	1548573	TGAAATCTTTCAGCGACGTG	59.988	20	ATCGGCATAATACCCTTCCC	60.006	20	157	1548507	1548663
scaffold_7	73	p2	(AT)5	10	1552579	1552588	CAAGCCCTCCATCACATTCT	60.073	20	TCAACATCTTGCGTTGCTTC	59.995	20	202	1552546	1552747
scaffold_7	74	p2	(AT)11	22	1554676	1554697	GAGTGAGCGTTCTTTCGGAC	59.997	20	TCCCACCAATCTTAACAGGG	59.784	20	121	1554626	1554746
scaffold_7	75	p2	(TC)5	10	1555569	1555578	TCAGGTTTCTCATCCAACCC	59.903	20	TAATGGCCGTGAACGTGATA	59.953	20	246	1555471	1555716
scaffold_7	76	p3	(ACC)6	18	1587152	1587169	CCAATAACAAAGCTCGCCTC	59.845	20	GGATTGTTTGGATACGGGAA	59.622	20	260	1587128	1587387
scaffold_7	77	p2	(AG)6	12	1608994	1609005	ACCCGAAAAACCTCTCTTCC	59.553	20	TTGAAACACCAGTTCCCGTT	60.388	20	151	1608962	1609112
scaffold_7	78	p3	(TGG)6	18	1612461	1612478	GGGTATATGCGCTCGAGAAG	59.829	20	TTCCGAAAAAGACCAACGAC	60.088	20	227	1612362	1612588
scaffold_7	79	p2	(TG)7	14	1614698	1614711	TTCTTTTTGCTCTGGGGCTA	59.953	20	TCGCATCTGAACAACTCACC	59.837	20	266	1614614	1614879
scaffold_7	80	p2	(GA)5	10	1614892	1614901	GGTGAGTTGTTCAGATGCGA	59.837	20	TGTGTATATGCGTGTGCGTG	60.209	20	220	1614860	1615079
scaffold_7	81	p2	(AC)7	14	1615103	1615116	TCGAGAGAGAGATTTCGGGA	60.027	20	TTCTTCGGAGATCAAATGGG	60.006	20	258	1614889	1615146
scaffold_7	82	p2	(TC)5	10	1657789	1657798	GTCTGCCGTTGTTGTTGAGA	59.88	20	TTCTATCGGAACAAGGTGGG	59.926	20	178	1657675	1657852
scaffold_7	83	p2	(AT)5	10	1662391	1662400	AGGCCCAAACTCATTCTCCT	60.074	20	GGTACCGGTGATTTCGAGAG	59.55	20	244	1662351	1662594
scaffold_7	84	p2	(AT)5	10	1668223	1668232	TGGGATTTTAGTCCCTGCAC	59.933	20	TCGGGTGGGATTATAGATGG	59.599	20	216	1668125	1668340
scaffold_7	85	p2	(AT)5	10	1708647	1708656	GTCGTTTGAAATATCCGCGT	59.967	20	CTTGAAATATCGGACGAGGC	59.668	20	165	1708599	1708763
scaffold_7	86	p2	(TC)5	10	1778641	1778650	TCGCGTAATTTGGGAAAGAG	60.202	20	CCAGCTTTCATTTCCGTCAT	60.074	20	193	1778531	1778723
scaffold_7	87	p2	(AT)9	18	1810273	1810290	TAACCACGCTCGTTCCTCTT	59.875	20	ATCGTTTTGCCGTTTGAGAC	60.118	20	196	1810190	1810385
scaffold_7	88	p2	(AT)5	10	1835508	1835517	AGTCTTGCGTCCAGGTGAGT	59.907	20	CTGTTGTAGCCCAGTGAGCA	60.049	20	176	1835447	1835622
scaffold_7	89	p2	(GA)6	12	1850239	1850250	TGCTGATGAACCAACGTAATG	59.6	21	CACCCGAACCACATATTTCC	60.051	20	208	1850107	1850314
scaffold_7	90	p3	(TCG)5	15	1874848	1874862	AGGGTGGAGTGAGCTTTGTG	60.298	20	CGGAATTAAGCGTGTCGAGT	60.27	20	217	1874697	1874913
scaffold_7	91	p2	(AT)6	12	1902351	1902362	CCGATAAAGCATGACCGATT	59.923	20	CACCCGAATCAAAGCATACC	60.331	20	246	1902209	1902454
scaffold_7	92	p4	(TCCT)6	24	1907722	1907745	CTTTGGAGTACGCTGCAACA	60.05	20	CCCTCCCGTTCAATCAGTAA	59.926	20	110	1907670	1907779
scaffold_7	93	p3	(TGG)5	15	1923788	1923802	CTGCAAATGGTGGAAGGAAT	59.933	20	TCCCTGTTGACCTCCATTCT	59.505	20	242	1923606	1923847
scaffold_7	95	p3	(CAA)8	24	1928352	1928375	AGAATGGGAACGAGAAGGGT	59.935	20	ATCATCGGAGGATGATGCAC	60.872	20	141	1928281	1928421
scaffold_7	96	p2	(TA)5	10	1950680	1950689	AGGTTGGACTTGGAATGTGG	59.82	20	TGGTCCAAGCTCACTTTTCC	60.232	20	251	1950465	1950715
scaffold_7	97	p2	(AT)5	10	1953472	1953481	AAATTTGTCACCGTGGCTTC	59.978	20	TACTCTTCACATTGCCACGC	59.871	20	266	1953427	1953692
scaffold_7	98	p2	(GA)5	10	1978096	1978105	GCACTAGATGACCCCAAGGA	60.073	20	CCACACGAACGAGGACCTAT	59.989	20	244	1977981	1978224
scaffold_7	99	p3	(CCA)7	21	1984159	1984179	AAGCCTCTTCAAAAGCCTCC	59.962	20	TCCTCTAATTCCTCCTGCCA	59.767	20	211	1983995	1984205
scaffold_7	100	p2	(TA)5	10	1996036	1996045	CTCGTAGGAGTTCCGTCTGC	60.012	20	TTTGTTCGTTGGTCACTTCG	59.734	20	188	1995953	1996140
scaffold_7	101	p2	(TA)5	10	2012852	2012861	CCAGCACTCTTTCCCAGTTC	59.844	20	ACCGTTGGTGTTGCCTTTAC	59.898	20	212	2012773	2012984
scaffold_7	102	p2	(CT)5	10	2032389	2032398	ATCGCAAGGACAACAATTCC	59.939	20	GTAAACTCCTGCTTGGCGAG	60.015	20	237	2032263	2032499
scaffold_7	103	p2	(GT)5	10	2037777	2037786	GCTGTGCTATGCACGGATTA	59.862	20	CTTGTCCAGCACTACCAGCA	60.049	20	183	2037700	2037882
scaffold_7	104	p2	(TA)5	10	2053048	2053057	TCGAATATAAGTCAGGGCCG	60.053	20	TCGATGGTGATGTAGCGTGT	60.144	20	265	2052883	2053147
scaffold_8	2	p2	(GA)5	10	27426	27435	TGGAAGAGTTGGTTGGTTCC	59.943	20	TTGTCGACTACGCCTCACAC	59.905	20	265	27357	27621
scaffold_8	3	p2	(AT)6	12	31783	31794	ACTGTCGATTGGACTTTCGG	60.111	20	ATACTCAAGGGAATCGTGCG	60.096	20	280	31547	31826
scaffold_8	4	p3	(CTC)9	27	33331	33357	CATCCTCTTCAACACCCTCC	59.505	20	GGTTCTTGTGCACCTTGGAT	59.973	20	205	33276	33480
scaffold_8	5	p2	(AT)6	12	45687	45698	ATGCACATGCGCTTGATAAC	59.724	20	TACGCATCGTCTCGAGTTTG	60.011	20	247	45542	45788
scaffold_8	7	p2	(AT)7	14	54138	54151	CAAAGTACCTTGGGCATCGT	59.993	20	GGGTCAACCTTATCTGGGGT	60.052	20	226	53955	54180
scaffold_8	8	p2	(GA)5	10	111397	111406	TTACAGAGGCCCCAAACAAC	59.971	20	TGTATTGCCTGACTGCTTGG	59.864	20	163	111326	111488
scaffold_8	9	p3	(GAG)5	15	121425	121439	ACTGAGACAGCAGCGACAGA	59.922	20	TGCGAGCAAAGGTAATGTCA	60.401	20	249	121279	121527
scaffold_8	10	p2	(GA)5	10	156474	156483	GCCTGATCTTCGAGTGAAGG	59.95	20	ACAGGATGACAAGGGAGGTG	59.962	20	273	156350	156622
scaffold_8	11	p2	(TC)5	10	168716	168725	ATGTTTGATTCCGCAAAAGG	59.938	20	GTATCTAGCGCGACGAGGTC	60.007	20	183	168572	168754
scaffold_8	12	p2	(GA)5	10	175128	175137	CAGTTTACAGAGGCCCCAAA	60.103	20	CCGCCTCAATGTTTCATTTT	59.938	20	250	175057	175306
scaffold_8	13	p2	(CT)5	10	185578	185587	AGGAATGTTACAGCCGTTGG	59.993	20	GTCTCGCGTAGTTTTCTGCC	60.022	20	130	185508	185637
scaffold_8	14	p5	(AAAAG)5	25	244017	244041	GTGACTGCTGGACTTGGGAT	60.12	20	TGCTGGTCTCTGATCCTGTG	59.98	20	202	243958	244159
scaffold_8	15	p3	(CTG)6	18	269789	269806	TTTTCTTCCCACGTCGATTC	60.051	20	GCTAATAATTCCCAAGCGCA	60.192	20	212	269672	269883
scaffold_8	16	p2	(TA)5	10	278738	278747	TTGCTGAACCTTTCCAATCC	60.051	20	GGTCATTATCGCCAATGCTT	59.929	20	198	278591	278788
scaffold_8	17	p2	(TA)7	14	278951	278964	TTACGTAGATTTCCGCAGGG	60.089	20	TTGTTGGAGTGCATTTTCCA	60.088	20	266	278880	279145
scaffold_8	18	p2	(AC)5	10	288938	288947	ACAACCTGCTTCGTCGATCT	59.874	20	GGTGTTGTTGAATACCCGCT	59.859	20	195	288854	289048
scaffold_8	19	p2	(CT)5	10	289371	289380	GCCAAGAGAAACAAACCTGG	59.711	20	ACCATGTCTTCCGACGACTC	60.12	20	223	289317	289539
scaffold_8	20	p2	(GC)5	10	289615	289624	GAGTCGTCGGAAGACATGGT	60.12	20	GGACAGCGAGGAGAACAAAC	59.851	20	147	289520	289666
scaffold_8	21	p3	(TCC)5	15	289941	289955	TCCAACTCCCAATTTTCTCG	60.044	20	CGATTTTACCTTTGGGGGTT	60.048	20	230	289858	290087
scaffold_8	22	p2	(TA)8	16	290574	290589	AGGCGGTGTTTAGGATGTTG	59.993	20	TTCACGGGTTCAAGTTCACA	60.128	20	237	290412	290648
scaffold_8	23	p2	(TC)5	10	290752	290761	TCGAATCCAAGCCACTAACC	60.074	20	CACCGCATCCTTTACCAACT	59.993	20	236	290693	290928
scaffold_8	24	p2	(AC)6	12	291400	291411	TCCTTACATGCGTCACCAAA	60.111	20	AGTTCGGTGTGGAGGTTGTC	60.009	20	264	291179	291442
scaffold_8	25	p2	(AC)5	10	374914	374923	TACGTCGGAACAAGTGCAAC	59.764	20	ATATTCATCCCGCGAATCTG	59.885	20	209	374772	374980
scaffold_8	26	p2	(GT)6	12	436790	436801	CTCTGTGCTATCCACGACGA	60.008	20	TCAAGTCGGTCTTCCAGTCC	60.238	20	257	436590	436846
scaffold_8	27	p2	(GA)5	10	473589	473598	TATGAGCGAGAGTGACGGTG	60.008	20	AGCCCCTTCTATCATCCGTT	59.925	20	274	473465	473738
scaffold_8	28	p2	(TG)5	10	477719	477728	GTGATCAGCCGTTCCAATTT	59.939	20	TTTCCGATGGTTCCGAGTAG	60.066	20	249	477653	477901
scaffold_8	29	p2	(CT)7	14	482008	482021	AGTCGCGTCTGAAGTTGGTT	59.914	20	AAGGGCTCTGGAGAAAGACC	59.817	20	200	481920	482119
scaffold_8	30	p3	(TTC)5	15	505740	505754	CATTGTCGGTGGTGACTTTG	60.001	20	CGAACCAACCAGTCGCTTAT	60.132	20	194	505585	505778
scaffold_8	31	p3	(AAT)5	15	530141	530155	TCTCAGGAATGCTGGGGTAT	59.508	20	CCTGATCATCATCTGGGCTT	60.034	20	220	530005	530224
scaffold_8	32	p2	(GA)5	10	543847	543856	CAGCTGGTGTTGGAAAGTCA	59.873	20	ATGAGTTTGCGGAATTGCTT	59.713	20	244	543670	543913
scaffold_8	33	p2	(GC)6	12	560788	560799	GATCGCAACAGCTGAACAAA	59.995	20	TGTAAACAGCACGCCTGAAG	60.05	20	268	560655	560922
scaffold_8	34	p2	(AG)5	10	576355	576364	ATGGCTGAATCGGTTGACTC	60.081	20	ATCCCAATTGACACAGGAGC	59.934	20	277	576203	576479
scaffold_8	35	p2	(GT)5	10	598767	598776	TGATGCACGCCCTACTACTG	59.888	20	GTCTAGCGGGCAAGTCACTC	60.02	20	197	598724	598920
scaffold_8	36	p2	(AC)5	10	599311	599320	ACACTGAAGAGGCCAGCATT	59.874	20	TCCAGCAGTATTCGTTTCCC	60.074	20	241	599276	599516
scaffold_8	38	p3	(ACA)6	18	607834	607851	TCAAGTCGAAACAACAAGCG	60.027	20	TCGAAGACGTGAATCCATGA	60.201	20	192	607700	607891
scaffold_8	39	p3	(TGG)5	15	608164	608178	TACCCAGCAACAACAGCAAG	59.904	20	ATTTCCACCTCCCAAACCTC	60.169	20	208	608016	608223
scaffold_8	40	p2	(AG)6	12	612723	612734	ATGTTGAGCTCAGGTTGGCT	59.874	20	TCGATGGGGCAATAGTAAGC	60.06	20	106	612663	612768
scaffold_8	41	p2	(CT)5	10	616911	616920	GATTAGCTGGCGATTTGGTC	59.674	20	AAAACAAACACGCACCATGA	60.011	20	256	616750	617005
scaffold_8	42	p2	(TA)5	10	617832	617841	TCACTTTAGGTTGGGTTGCC	59.971	20	TGAAATGATTGAACCCAGCA	60.049	20	211	617714	617924
scaffold_8	43	p2	(TC)5	10	621694	621703	ATTTTGGCAACTGGAAGTGG	59.971	20	CCTTCGATCTCAACCCAAGA	60.187	20	193	621564	621756
scaffold_8	44	p5	(TCTTT)6	30	645193	645222	ACTTGCGAGATTTGCGTTCT	60.022	20	ACCCTTCGGTAGGCAAAGAT	59.962	20	210	645123	645332
scaffold_8	45	p2	(TA)5	10	648848	648857	CATCAGGCCTTCCAATCCTA	60.029	20	AATCCGCCGTAATTCAAATG	59.795	20	257	648683	648939
scaffold_8	46	p2	(AG)5	10	659400	659409	CCGAATACACCGTGGAGAGT	59.989	20	TTGTCGCTGGCTACTCCTTT	60.015	20	173	659317	659489
scaffold_8	47	p2	(TC)5	10	748556	748565	ACCTCAATCCACTCACCTGC	60.12	20	CGACTGGGAGATTAGCGAAG	59.971	20	269	748443	748711
scaffold_8	48	p2	(AT)9	18	812123	812140	CGACGACGAAGTCATCTGAA	59.984	20	CCGTTAGTCGTGAAGCACAA	59.904	20	219	812048	812266
scaffold_8	49	p3	(ATT)5	15	827291	827305	CTTCTACGGCATCAAGCCTC	59.978	20	CGTCCTTTGGTATGCGATTT	59.96	20	164	827190	827353
scaffold_8	50	p2	(AT)5	10	849480	849489	GACATCCGTGGAGAACAGGT	59.969	20	TCGCCCGTATGTTTTCTAGG	60.089	20	279	849391	849669
scaffold_8	51	p2	(TC)7	14	854857	854870	CAGTCCTCGGCAACTTTGAT	60.255	20	TCTCCGAAGCTAGTCCCAAA	59.948	20	278	854633	854910
scaffold_8	52	p3	(CAA)7	21	857570	857590	CGTCCAACATCAACGTCAAC	60.008	20	GTGTACATCCCCTCGTCGTC	60.395	20	193	857421	857613
scaffold_8	54	p2	(GA)6	12	858004	858015	GTCTTACAAGGAGGGGGAGG	59.928	20	CAACACCACGAAAACAAAACA	59.516	21	240	857817	858056
scaffold_8	55	p3	(GTA)5	15	858578	858592	GAGATCCCCAAGTGGTGAGA	60.048	20	TCGGAGTGATGTCCATGTGT	59.962	20	252	858406	858657
scaffold_8	56	p3	(TGA)5	15	860758	860772	TCTTGAGAGGTTCGGTGCTT	59.989	20	ATGCCCATTGTTGAGAGAGG	60.073	20	236	860666	860901
scaffold_8	57	p3	(ACA)8	24	861507	861530	CCACCAACAACAACAACGAC	59.897	20	TGTGAAAACGATGAGGGTGA	60.088	20	275	861287	861561
scaffold_8	58	p3	(GGT)9	27	861873	861899	GCTACAAGTCCTCCTGCGAC	60.02	20	GCGTCCCAGCAATAACTCTC	59.843	20	232	861752	861983
scaffold_8	59	p3	(CCA)5	15	862290	862304	GCGACGACACAAGATTCTGA	59.992	20	ACGATTGTTTCGGATTCGTC	59.939	20	173	862241	862413
scaffold_8	60	p3	(AGG)7	21	862973	862993	TCGGGAGAATCTGTTGAAGG	60.187	20	TACCAAACCCTTCTTGCACC	59.971	20	241	862922	863162
scaffold_8	61	p3	(GAG)6	18	863508	863525	AAGCGAAAGCCAAACTCAAA	59.996	20	CTTCTCCTTCTCCGATTCCC	60.147	20	128	863448	863575
scaffold_8	62	p2	(TC)5	10	871449	871458	ATGTCGTTACTGGGCTGGAC	59.997	20	ATTCAAGCCGAACGTGATTC	60.081	20	276	871252	871527
scaffold_8	63	p2	(GA)5	10	872566	872575	TGGGGGAAGGAGAAAGAAAT	59.875	20	CCGCTGTTCCGGTATACACT	60.015	20	127	872539	872665
scaffold_8	64	p2	(AC)7	14	873252	873265	CCTATCAAAATGCAATGGGG	60.146	20	TTTCTCCGAGCGTTGTCTTT	59.993	20	185	873177	873361
scaffold_8	65	p2	(CT)5	10	900334	900343	ATAGCCGGAGAGGAGGAAAA	60.166	20	CCGTGGTTCACTTCGGTATT	59.853	20	250	900177	900426
scaffold_8	66	p2	(GA)5	10	900668	900677	TGTGATGGTGGGGTAGAGGT	60.238	20	TGCTGTGGCAATTTCTTCTG	59.988	20	225	900607	900831
scaffold_8	67	p3	(GGT)5	15	903552	903566	GGAAGAAGTGGAAGGAAGGG	60.045	20	CACGCATTTGATCTGCTTGT	59.871	20	258	903478	903735
scaffold_8	68	p3	(GAC)5	15	940451	940465	GTCGTCGTTGAGGATGGATT	59.934	20	CCGAATCGACCAAGAAATGT	59.933	20	185	940371	940555
scaffold_8	69	p2	(AG)13	26	971792	971817	TTCCACTTGACAAAGCTCCC	60.232	20	TCATCATTCATAGCCGGTGA	60.033	20	266	971743	972008
scaffold_8	70	p2	(CA)5	10	1020500	1020509	GATACGTTGCCCCTCAAAAA	59.938	20	TCGGTCGTTCCAATTTCTTC	60.051	20	183	1020387	1020569
scaffold_8	71	p3	(CTC)5	15	1076399	1076413	TGCTTCCTCTGCATCTTCCT	60.096	20	TAAGCATGTACGTTCTGCCG	59.895	20	118	1076338	1076455
scaffold_8	72	p3	(CTT)5	15	1117288	1117302	CCCAACAGGCATCATTTTCT	59.933	20	GGAGAAAAGTGGAGAAGGGG	60.045	20	116	1117257	1117372
scaffold_8	73	p3	(TTG)9	27	1118035	1118061	TTGGAGCCAATGAGGATTTC	60.014	20	CTGTAGAACTCACACCGCCA	59.897	20	210	1117943	1118152
scaffold_8	74	p3	(TCC)11	33	1118483	1118515	TCTTGTCCTTGTCCCTGTCC	60.088	20	AATGGATGTTTGTGATGCGA	59.931	20	144	1118446	1118589
scaffold_8	75	p3	(TCA)6	18	1119230	1119247	TTGACTCTCCGTCAACAACG	59.873	20	TCAGTTGACGACTTTGGCTG	60.025	20	178	1119114	1119291
scaffold_8	76	p3	(GTT)6	18	1136345	1136362	GGATAAGCCATTGGTGCAGT	59.962	20	TCGTATTCCGTTCCTGGTTC	59.933	20	242	1136280	1136521
scaffold_8	77	p3	(AAG)7	21	1136555	1136575	GAACCAGGAACGGAATACGA	59.933	20	TGGTTTATCGTGGCTGTGAA	60.111	20	217	1136502	1136718
scaffold_8	79	p2	(AG)5	10	1147661	1147670	TGGCTTTGATCGTCAGAGTG	59.984	20	ATTTTAACGGTCGCGCATAC	59.992	20	217	1147485	1147701
scaffold_8	80	p2	(TG)5	10	1161404	1161413	GCGTGAGGTACCTGGTCATT	59.997	20	TTTGAGTTCAGCTTGCGATG	60.134	20	262	1161293	1161554
scaffold_8	81	p2	(TA)5	10	1169198	1169207	ACGCGCGATAAACAGCTAAT	59.902	20	AGCCCCTTGAGTGAGGTTTT	60.11	20	184	1169067	1169250
scaffold_8	82	p2	(TC)5	10	1172102	1172111	AAACGTGCCTGGTCTCATTC	60.119	20	ACTCAAAGGCCAACCAACAC	60.012	20	279	1171980	1172258
scaffold_8	83	p3	(CGT)5	15	1178916	1178930	ATCCGTGGTCCCATAATCAA	60.014	20	CCTAGGTGAGAAGGCTGGAA	59.425	20	248	1178742	1178989
scaffold_8	84	p2	(GA)5	10	1211223	1211232	TTGATTGTGGTTGGGTCTGA	59.935	20	TATCATCGTTGAAGCAAGCG	59.976	20	169	1211120	1211288
scaffold_8	85	p3	(GCT)5	15	1213612	1213626	GAAGAACAGCACCAGAAGCC	59.997	20	GTAAACCGCCATTTGCTCTC	59.713	20	187	1213536	1213722
scaffold_8	86	p2	(CT)7	14	1214243	1214256	GGGCTTTTACATGAATGCGT	59.967	20	AATACGCTAATTTGCACCCG	59.985	20	140	1214177	1214316
scaffold_8	87	p3	(CAC)5	15	1214997	1215011	GGTGGAGATGAAGTTTGGGA	59.903	20	AGGACCAAAAGGCGCTAAAT	60.095	20	160	1214921	1215080
scaffold_8	88	p2	(CT)5	10	1220311	1220320	GACACCTTTACGGTCTCCCA	59.966	20	GGTCATGTTTGGAGGTTTGG	60.21	20	113	1220244	1220356
scaffold_8	89	p2	(AT)5	10	1230698	1230707	ATCCAGATTTCGACCCACAC	59.786	20	TTAACTTTCCTAAACCGGCG	59.249	20	149	1230651	1230799
scaffold_8	90	p2	(GA)5	10	1232525	1232534	GGTGAATGTCGAGGGAAGAA	60.05	20	CGCACACAAGAAAAAGCAAA	60.029	20	206	1232403	1232608
scaffold_8	91	p2	(TC)7	14	1235388	1235401	ACGGCATTTGAGGATGACTC	60.081	20	TTACGCCCCCAACAAAGTAG	59.99	20	254	1235194	1235447
scaffold_8	92	p4	(AAAG)5	20	1249105	1249124	TTGAAATTGGGAAGACTGGG	59.903	20	CGTTGGGGTTCTCCTATCAA	59.926	20	265	1249063	1249327
scaffold_8	93	p2	(TG)5	10	1256977	1256986	CGACGAGATGATAAGCGACA	59.972	20	ACTGGCACAGGGATCTGAAC	60.12	20	255	1256835	1257089
scaffold_8	94	p3	(CAA)5	15	1278337	1278351	CAGACTCAAGCACCAGGTCA	60.022	20	TTCTGTCCACCCATACCCAT	60.05	20	167	1278258	1278424
scaffold_8	95	p4	(TTTC)5	20	1296719	1296738	CAACTCATGCACACGCTCTT	60.056	20	AAGCAGAGGTGAGGAACGAA	59.989	20	161	1296688	1296848
scaffold_8	96	p3	(CCA)5	15	1325245	1325259	CCTCTCTTCTGACCCCTCCT	59.801	20	ACTTCGAACAGAACGCCCTA	59.875	20	239	1325205	1325443
scaffold_8	97	p3	(GAA)6	18	1331216	1331233	CTCTTGGCTGGTTTACCCAA	60.103	20	AGGAATTTCAACCGACAACG	59.971	20	213	1331060	1331272
scaffold_8	98	p3	(CGA)7	21	1331335	1331355	CGTTGTCGGTTGAAATTCCT	59.971	20	TTCTTCAAGAGACGAAGCCC	59.55	20	194	1331253	1331446
scaffold_8	99	p3	(CAA)5	15	1331946	1331960	TTTCCTGGTGGTTTTTCACC	59.807	20	CGAAGTGGAAGCCGAAGTAG	60.008	20	225	1331828	1332052
scaffold_8	100	p3	(CAT)7	21	1332457	1332477	GATGTTTGGGGGAGAGATGA	59.862	20	AACCGAAGTCGACGAAGATG	60.255	20	237	1332383	1332619
scaffold_8	101	p2	(GT)8	16	1334002	1334017	ACGGAGATTTGATCCCCTTT	59.766	20	ACGAACAAAACCTCTCCCCT	59.972	20	211	1333903	1334113
scaffold_8	102	p2	(TA)6	12	1338205	1338216	GGACTTCTCACCAGCGTCTC	59.993	20	CGAGCATCAAGAAAGCATCA	60.096	20	240	1338127	1338366
scaffold_8	103	p2	(AT)5	10	1346913	1346922	CCTCATTGATCGTTGTGTCG	60.112	20	AAATTTGCAACCAAAGCTGG	60.11	20	273	1346717	1346989
scaffold_8	104	p2	(TA)5	10	1347625	1347634	GCTCCCTATACCTTGAGGGC	60.06	20	GGTCAGGGAAGCAATTCAAC	59.532	20	274	1347461	1347734
scaffold_8	105	p2	(CT)5	10	1348554	1348563	TGGCCTAAGATCGATGAAGC	60.318	20	GAGATCGAGGCATATTGGGA	59.998	20	279	1348394	1348672
scaffold_8	106	p2	(TC)5	10	1360604	1360613	ATGTCCTCGATCATTTTCCG	59.894	20	GGATTGATTGGGTTGGTGAG	60.173	20	209	1360440	1360648
scaffold_8	107	p2	(TA)5	10	1367210	1367219	CCAATGGGTCTGGAGATAGC	59.508	20	GACAACGGACCCTAAGCAAC	59.598	20	270	1367058	1367327
scaffold_8	108	p2	(AC)7	14	1420943	1420956	GTGGAGAGAAGACACGCACA	60.03	20	TCGCCTACGTTAATTCGTCC	60.096	20	237	1420857	1421093
scaffold_8	110	p3	(TGA)5	15	1442787	1442801	CAATCTCCTCACCCGTTGTT	59.966	20	CCAAATTCAACCCGACAGAC	60.353	20	204	1442625	1442828
scaffold_8	111	p2	(TC)5	10	1447890	1447899	CTGGGATTCGCATGATTCTT	60.036	20	GCCAATGAAGAGGAAATCCA	60.014	20	260	1447830	1448089
scaffold_8	112	p2	(AG)5	10	1487728	1487737	GATTGGGTGTACCGATTTGG	60.051	20	CCGATGTTGAGCAGCAAGTA	60.011	20	116	1487686	1487801
scaffold_8	113	p2	(GA)5	10	1492389	1492398	ACCAGTGCCCTTGGTAACAC	59.891	20	AGTTCCATTTGAACGTTGGC	59.978	20	161	1492265	1492425
scaffold_8	114	p2	(AG)5	10	1498972	1498981	CCATAGGCATTTCCCTGCTA	60.053	20	CCGTCTTGTCATCCGAGTCT	60.261	20	277	1498744	1499020
scaffold_8	115	p2	(GA)6	12	1504156	1504167	ATCGTAATGCGGAACCTACG	59.982	20	TTGGAGAGGCTGTGGAGAGT	59.986	20	261	1503997	1504257
scaffold_8	116	p3	(GCG)5	15	1509745	1509759	GAAGCAACACGTCGACAAGA	60.032	20	ATCATTCGATCCCGTAGCAG	60.059	20	189	1509597	1509785
scaffold_8	117	p2	(GT)5	10	1519313	1519322	ACGGTGGTTATGAATGGGAA	60.051	20	ATGTGGCCCAAACCATGTAT	59.939	20	229	1519278	1519506
scaffold_8	118	p2	(TG)5	10	1546369	1546378	GGTAAAGGAGGGGTCGAGAG	60.067	20	CTATCCACCAACACCTGGCT	59.989	20	197	1546224	1546420
scaffold_8	119	p2	(TC)5	10	1552151	1552160	CTTTGACGTCCAGGTTCGTT	60.149	20	GCATTAATTTTCCAAGCCGA	60.04	20	191	1552127	1552317
scaffold_8	120	p3	(AAG)5	15	1590352	1590366	TCCTGTAGAAGCCGCTGAAT	59.978	20	ACTTCCGAGAAAGGGGTGAT	59.935	20	151	1590328	1590478
scaffold_8	121	p2	(GA)5	10	1605367	1605376	GGGTATAGGAAGGGGAACGA	60.145	20	CACCACAACGTCGTAACAGG	60.065	20	240	1605288	1605527
scaffold_8	122	p2	(TC)5	10	1646177	1646186	ATTGTCTTGAATTGCCGGTC	59.939	20	TCTGAGACTGGTGTTGTCGG	59.864	20	240	1646078	1646317
scaffold_8	123	p2	(TA)5	10	1652802	1652811	ATCAGGTCTGAAGGTGTGCC	60.12	20	CTCACCGACTAGGTTCTGCC	59.867	20	177	1652661	1652837
scaffold_8	124	p2	(TA)5	10	1688562	1688571	TTCCTACAAACGTTGCCAGA	59.317	20	TACCGTCGTATCCCTTGCAT	60.352	20	195	1688407	1688601
scaffold_8	125	p3	(TGC)7	21	1689011	1689031	TTTGCTTCTGTTGTGGCAAG	60.027	20	GGTTAAAGCAATCTCGCAGC	59.988	20	257	1688936	1689192
scaffold_8	126	p3	(TAC)5	15	1692076	1692090	CCTTCCAACAGGTTGCTCAT	60.111	20	TGGCATTATATTAGACCCACGA	59.345	22	186	1691984	1692169
scaffold_8	127	p2	(GA)5	10	1697357	1697366	CATTTCCCTAAGCCCTCCTC	60.032	20	CTCCTGCTGAGCCTGTTACC	60.012	20	189	1697244	1697432
scaffold_8	128	p3	(TCG)5	15	1701965	1701979	CGATGCACAAGAGGTCTTCA	59.984	20	GAATTGCTCACCATCCGTCT	60.081	20	203	1701896	1702098
scaffold_8	129	p2	(AT)5	10	1715432	1715441	TGTGTTGAGTGACGAGAGGG	59.864	20	GCGTGATGGGTACGTTCTTT	60	20	230	1715373	1715602
scaffold_8	130	p2	(TC)5	10	1716672	1716681	CATCAACGCATGAGAGTGCT	60.016	20	TTATTCCACCAGATACGCCC	59.784	20	236	1716472	1716707
scaffold_8	131	p2	(GC)5	10	1749464	1749473	CAAAAGACACCTTTCACGCA	59.881	20	TGTTTCAATCCCTGGAGAGG	60.042	20	186	1749361	1749546
scaffold_8	132	p2	(AG)7	14	1751719	1751732	AATCAGAGGGACGATGAACG	60.073	20	GTTCACGACCGTGTATGTCG	60.032	20	214	1751662	1751875
scaffold_8	133	p2	(TC)5	10	1767064	1767073	CTGGAGATGCGGAGATGAGT	60.372	20	CCGTGGAAATCGACAAGATT	59.933	20	183	1766991	1767173
scaffold_8	134	p2	(AT)5	10	1794292	1794301	CGAGGCGACCATATGACTTT	60.096	20	TCTGAGACGACCTCACGATG	59.98	20	207	1794209	1794415
scaffold_8	135	p2	(TC)5	10	1808290	1808299	CCGAAGACACAAGACACGAA	59.873	20	GAGAGCAGTGAAGACGGTCC	59.993	20	185	1808168	1808352
scaffold_8	137	p2	(TA)7	14	1824893	1824906	CGCAGCGTCTAGAAACACAG	59.805	20	ACTCTGCTACATCTTCCGCC	59.459	20	226	1824785	1825010
scaffold_8	138	p3	(ATC)5	15	1881739	1881753	CGGTAACACCTTCGTGTCCT	60.028	20	TGACGACTAGAGGAACGGCT	60.012	20	270	1881672	1881941
scaffold_8	139	p3	(TTG)5	15	1882659	1882673	GACTGGTGTCGCTCGTTTTT	60.299	20	CAGTGATGATGAGGGAGCAA	59.787	20	265	1882560	1882824
scaffold_8	140	p2	(TA)6	12	1890972	1890983	ACCTTTTGTCGTGGATACGC	60	20	GTGATGGTCCCCATGTCTTC	60.184	20	260	1890770	1891029
scaffold_8	141	p3	(GGT)5	15	1892646	1892660	CCCTGGTATCTCAAAGCGAA	60.206	20	AGATAGATCCTGGACGCCCT	60.059	20	149	1892581	1892729
scaffold_8	142	p2	(GT)5	10	1894713	1894722	CATGGGCGTGTAAATGAGTG	59.988	20	GAAATGCGCTTTAAGCCAAC	59.859	20	246	1894663	1894908
scaffold_8	143	p2	(GA)5	10	1896844	1896853	GTGTTGATTATGGCAATGCG	59.96	20	GCTACTTCACTGCCTCGTCC	60.02	20	219	1896753	1896971
scaffold_8	144	p3	(ACT)5	15	1909455	1909469	AAAAACCCCAAAACCCAAAC	59.939	20	TTGATTCCGTTGCGATATGA	60.035	20	186	1909398	1909583
scaffold_8	145	p3	(GTT)8	24	1909770	1909793	GTAAGAGCAGGATTACGCCG	59.867	20	GCTGGTGGAGGTGTTGAAAT	59.973	20	155	1909723	1909877
scaffold_8	146	p3	(GTT)6	18	1909959	1909976	CTGTCGTTGTCGTTGTTGCT	59.946	20	GAATGCCAGAGGTGGATGTT	59.934	20	212	1909932	1910143
scaffold_8	147	p3	(GTC)5	15	1912455	1912469	GAGAAGAGCTCGAGGGTGTG	60.135	20	CGAAGGGAGAACAAGAGCAC	59.989	20	240	1912425	1912664
scaffold_8	148	p2	(AC)5	10	1913031	1913040	AAGCAAAATTTGATCACCGC	60.081	20	GACCAGGACATGGACGAGAT	59.928	20	218	1912916	1913133
scaffold_8	149	p2	(AT)13	26	1919229	1919254	CGCTCCCTTGACTTTCGTAG	60.008	20	CTACGCCCAGATCTCCTCAC	59.827	20	177	1919182	1919358
scaffold_8	150	p2	(TG)7	14	1923210	1923223	TTCTTGAAGTGGAACGGGAC	60.088	20	AGTCGCCGTCTTACAATGCT	59.904	20	278	1923172	1923449
scaffold_9	1	p3	(TCA)9	27	8844	8870	ATCGCCATCGACCATACATT	60.185	20	TCACCTGATACTCGAACCCC	59.927	20	221	8788	9008
scaffold_9	2	p3	(GAC)5	15	21954	21968	TCAACGCTCTCTTCCAACCT	59.989	20	GCGGGCAGAGATCTTGTTAC	59.843	20	243	21815	22057
scaffold_9	3	p2	(TC)6	12	48570	48581	TGCACAAAGACGCAACTAGG	60.05	20	CTAATGTAGCCGGGATCAGC	59.691	20	231	48416	48646
scaffold_9	4	p3	(GAT)5	15	49791	49805	GGCGTTCTGAATGATGATGA	59.61	20	AGCGTGTTTGGATGTGTTTG	59.615	20	250	49600	49849
scaffold_9	5	p2	(TC)5	10	54499	54508	ATGAAGTTCCAACTACGGCG	60.132	20	GATCATCGGGGAGATTCAGA	59.971	20	155	54425	54579
scaffold_9	6	p2	(TA)5	10	79793	79802	GCACGACATTCAACGTCAAC	60.168	20	GGGTTTCCCCCAAAACTTTA	60.027	20	204	79717	79920
scaffold_9	7	p3	(TTC)5	15	80035	80049	TAAAGTTTTGGGGGAAACCC	60.027	20	ACAAATGGGAAAAGGGTGTG	59.688	20	248	79901	80148
scaffold_9	8	p3	(GTC)8	24	80611	80634	AAATCCCCCTCACACATCAA	60.173	20	TGAGAATGGGGATTCTTTGG	59.864	20	268	80444	80711
scaffold_9	9	p3	(ATG)7	21	80778	80798	CTCCCCCTCTCCAAAGAATC	60.008	20	ACGTTACCACCGACACATGA	59.88	20	185	80682	80866
scaffold_9	10	p2	(CA)6	12	83919	83930	ATGGGTTTTGGATGTTGGAA	60.029	20	TCGGAAGAGAGGTGGAAGAA	59.92	20	238	83786	84023
scaffold_9	11	p2	(CT)17	34	84405	84438	GAGGAGGGTGAGGATTGTGA	60.048	20	ATAAACGCAATTCCCGCATA	60.303	20	273	84239	84511
scaffold_9	12	p3	(CGT)5	15	100760	100774	GCACCTCACGGGTACAATTT	59.859	20	CTTAGCCTCGAGTCCCAGTG	60.005	20	248	100596	100843
scaffold_9	13	p2	(TG)5	10	117944	117953	AACTTGGCCTGTCATTCTGG	60.111	20	ACCTGGAGTTAACGGTCACG	60.028	20	122	117881	118002
scaffold_9	14	p2	(CT)5	10	150828	150837	AGAAACCCTCACACTCGACG	60.298	20	AAGGAGGCCAGGAGTACGAT	60.096	20	211	150706	150916
scaffold_9	15	p2	(GA)5	10	156567	156576	TAGCCCGAATCACCAAAGAC	60.074	20	AACAAGTTGCCCACTCCTTG	60.149	20	242	156390	156631
scaffold_9	16	p2	(CT)7	14	167303	167316	ATATATGCGAAGAATGCGGC	60.054	20	CGCACGGGTAGTAAACGAGT	60.19	20	238	167260	167497
scaffold_9	17	p2	(AT)5	10	177205	177214	AGGCTTTCGGTGTTGTATGG	59.993	20	AGTTCGGGGACATCATTCAG	59.927	20	129	177182	177310
scaffold_9	18	p3	(CGT)5	15	180498	180512	GACTGTTGACGTTTCGGGTT	60.012	20	CAACGATGACCCGTTTTCTT	59.971	20	228	180382	180609
scaffold_9	19	p2	(TC)5	10	199011	199020	TTGATTCGATTCGATCTTGC	58.797	20	CACACAAGAAAGCGACAAAAA	59	21	272	198988	199259
scaffold_9	20	p2	(AC)5	10	219042	219051	CTTCCTTCTGCCGATAACCA	60.206	20	GTTAACGGTGGAGCGTGTTT	60.037	20	165	219016	219180
scaffold_9	21	p3	(AAC)5	15	230271	230285	CGTCATGTCATTCTCCCCTT	59.927	20	GCTGGGAGAAGTGTTCTTGC	59.997	20	173	230145	230317
scaffold_9	22	p2	(AG)5	10	250741	250750	ACAGTTTTGAGTCGCGCTTT	60.059	20	GGGAAGATCCGAATGTACGA	59.894	20	205	250674	250878
scaffold_9	23	p2	(GA)7	14	254324	254337	GTGTGACGGTTCCTGTTCCT	60.009	20	TTACACTTCGTTGCGTTTCG	59.911	20	276	254094	254369
scaffold_9	24	p2	(CT)5	10	287711	287720	CTCGATCTCTCGCATCTTCC	60.057	20	TGAGAAATGCGTTCAAGGTG	59.84	20	119	287673	287791
scaffold_9	25	p3	(CCT)6	18	288217	288234	CAGTCGCACTCGAAATCGTA	60.011	20	TTGTTGAGTGAGGCATCGAG	59.984	20	214	288123	288336
scaffold_9	26	p2	(TC)5	10	311428	311437	ACATTCCCAAGCTGGTTCAC	59.973	20	ATTCGTGACCCTGGAACTTG	59.966	20	138	311325	311462
scaffold_9	27	p2	(GA)5	10	312755	312764	GTCATGGAACATGGGTAGGG	60.05	20	ACATCCCACACGCCTTCTAC	59.997	20	274	312597	312870
scaffold_9	28	p2	(TC)5	10	313283	313292	AGTCATGAAAGGCCGTCAAC	60.119	20	ATGAGCCGGTTACACCAAAG	59.993	20	140	313236	313375
scaffold_9	29	p2	(AT)8	16	314501	314516	CGAATCGGAATGCTTTACTTG	59.728	21	AGTGCACCAGTTCCAAGACC	60.159	20	133	314424	314556
scaffold_9	30	p3	(TCT)5	15	319420	319434	ACTCGTTCCACCGATTTGTC	59.973	20	ATTTTCCACCAATGGAGACG	59.79	20	231	319350	319580
scaffold_9	31	p3	(CAT)7	21	347696	347716	GATAGCTCCTGGTCACCGTC	59.685	20	CTGGCTTCAAGAAGCGTACC	60.015	20	190	347667	347856
scaffold_9	32	p2	(AG)6	12	398210	398221	GGGAGGAAAGAGGAGGATTG	60.008	20	AATCGTAACGAGTTGGACGG	59.993	20	260	398112	398371
scaffold_9	33	p2	(CT)6	12	403238	403249	TCCGTTCAACATGCCATTTA	59.93	20	GTCGTCATCTGTTCCACCCT	59.969	20	214	403060	403273
scaffold_9	34	p2	(TG)5	10	429005	429014	CGCGAATTTGGTGATATCCT	59.923	20	ACCTTGCGAACCAATGTACC	59.859	20	279	428884	429162
scaffold_9	35	p3	(TGA)5	15	448215	448229	GTTTCGGTTTGGACTGAAGG	59.569	20	ACGTCCCAAACAAATCAAGC	59.978	20	184	448079	448262
scaffold_9	36	p2	(AT)5	10	450711	450720	ATTTCATGGGATGTGGGAAG	59.605	20	GTATCGTGTGGTTGGAGCCT	59.997	20	274	450653	450926
scaffold_9	37	p2	(AC)5	10	454712	454721	TTCCACTCAGCACAGTTTCG	60.025	20	CGCCCCACTTGTAATCAACT	59.993	20	223	454674	454896
scaffold_9	39	p2	(TG)5	10	511993	512002	CGACCTACCAGGACGATGTT	59.989	20	GGATAGGTGAGACGATGGGA	59.886	20	255	511871	512125
scaffold_9	40	p2	(TA)5	10	526788	526797	AGAAGGGCCAAAGGTCAAAT	59.94	20	AGAATCAGGTTGAGCTGCGT	60.02	20	104	526744	526847
scaffold_9	41	p2	(GA)5	10	538406	538415	TTGTAGTCGCCCATAGAGGG	60.088	20	GCTCGGAACTGGTCATTCAT	60.081	20	264	538214	538477
scaffold_9	42	p2	(GA)7	14	546292	546305	AAGTTCGGATACGGGGAATC	60.152	20	TTGTACCCCGTTCTTTGCAT	60.365	20	278	546115	546392
scaffold_9	43	p2	(CT)5	10	561998	562007	AGTCGGATGGCATGAATAGG	59.917	20	ATCATGAGAAAATGGTCCGC	59.9	20	226	561924	562149
scaffold_9	44	p3	(GAA)5	15	576703	576717	GACGCTCCGGAAAAATATGA	60.038	20	CACTGTGAACCCAACCCTCT	60.002	20	220	576603	576822
scaffold_9	45	p2	(AG)6	12	591803	591814	GAAAGACGCGAAACAAAAGG	59.861	20	GATCATGGAACGCTGGCTAT	60.066	20	104	591764	591867
scaffold_9	47	p2	(TC)7	14	619428	619441	TTTTGTTTGAGATGGGGAGG	59.903	20	TATGTGAATGTCGAAGCCGA	60.22	20	232	619361	619592
scaffold_9	48	p3	(TCG)6	18	639459	639476	CGTGAGCCTGTTTCTCTTCC	59.989	20	TGGGAACGGGTATATTTGGA	60.009	20	136	639386	639521
scaffold_9	49	p3	(AAG)6	18	640735	640752	GACGATTCCTTCGTTGCCTA	60.214	20	CCTCTCTGCACCTCCACAAT	60.261	20	247	640711	640957
scaffold_9	50	p3	(GGT)6	18	641364	641381	TCACCGCCTATGTCGTATCA	60.096	20	CCTACATCCAACAATGCCCT	59.813	20	264	641168	641431
scaffold_9	51	p2	(GA)5	10	683223	683232	GAAAGGAGTGTGTGGGTCGT	60.009	20	TCATCTCGGCCATAGATTCC	59.998	20	253	683003	683255
scaffold_9	52	p2	(TA)5	10	697327	697336	GCTGTGGTCGATATGGGATT	59.78	20	GGTTCAAATATTGTGGCCGA	60.701	20	242	697252	697493
scaffold_9	53	p3	(TCC)6	18	703427	703444	ATTCAACGAGCCAGGCATAC	60.103	20	AGGTGGGATGTGGGATGATA	60.011	20	244	703371	703614
scaffold_9	54	p2	(TA)5	10	713966	713975	GGTGAACTGATCGGTCCTGT	59.969	20	TCCATCGATCGAAAAACACA	60.049	20	136	713915	714050
scaffold_9	55	p2	(TA)6	12	739419	739430	GGAGCTCACCAACGCTAGTC	60.02	20	TTTTGTATCCCTAGCCGTCG	60.089	20	176	739289	739464
scaffold_9	56	p3	(GCA)5	15	744873	744887	AAGAAAATGCAGGCTGAGGA	59.955	20	TGGTTGTCAGTGGACCCATA	59.806	20	220	744715	744934
scaffold_9	57	p2	(CA)5	10	756453	756462	GGAGGAACGCATGCAACTAT	60.103	20	TGCCCATCCTGTCTCTCTCT	59.945	20	231	756399	756629
scaffold_9	58	p3	(TGA)8	24	768744	768767	GGTGGTTGCTGTGGTTTCTT	60.012	20	TGAGCTCTGGAACACGTCTG	60.178	20	198	768675	768872
scaffold_9	59	p2	(TA)6	12	783381	783392	TGGGTGGGGTTCGTAGATTA	60.184	20	TCCTGGTGGTTATCTCTCCG	60.065	20	193	783334	783526
scaffold_9	61	p2	(AT)5	10	805200	805209	TCCTCTCACCCCTCTCACAC	60.243	20	TGGCAATACCATCACTCTCATC	59.962	22	258	805018	805275
scaffold_9	62	p2	(GA)5	10	820399	820408	GATAGAGCTGAGCGACCTGC	60.271	20	GCCTCCTTTCCACTGTACCA	60.111	20	263	820355	820617
scaffold_9	63	p2	(TC)5	10	831930	831939	TGTATTGCCTGACTGCTTGG	59.864	20	CTCATACGTTGGGTGTCACG	60.025	20	215	831846	832060
scaffold_9	64	p2	(GA)5	10	832434	832443	TACTCGTACGTCGGGTGTCA	60.175	20	ATGTTTGATTCCGCAAAAGG	59.938	20	269	832313	832581
scaffold_9	65	p2	(TC)5	10	837949	837958	ACATCAAGGTCATTGTGCCA	59.967	20	GCGAGTGGAGTGGATAGAGG	59.827	20	259	837774	838032
scaffold_9	66	p2	(TC)5	10	841873	841882	ACATCAAGGTCATTGTGCCA	59.967	20	GCGAGTGGAGTGGATAGAGG	59.827	20	259	841698	841956
scaffold_9	67	p2	(GA)5	10	860063	860072	GTCAGAGAGCTCAGATCCCG	60.096	20	AGTGATACTGCCATGGCCTC	60.104	20	228	859965	860192
scaffold_9	68	p2	(GA)5	10	861560	861569	TACTCGTACGTCGGGTGTCA	60.175	20	TGTATTGCCTGACTGCTTGG	59.864	20	216	861435	861650
scaffold_9	69	p2	(GA)5	10	886979	886988	TTACAGAGGCCCCAAACAAC	59.971	20	ATGTTTGATTCCGCAAAAGG	59.938	20	219	886912	887130
scaffold_9	70	p2	(GA)5	10	896280	896289	GGAGCAAGTGGAGTGGAAAG	59.844	20	ACATCAAGGTCATTGTGCCA	59.967	20	262	896201	896462
scaffold_9	71	p3	(ACC)6	18	996333	996350	CTCCAGGTCCTGTTCCGATA	60.065	20	GGAGGAGGTGGATAAGGAGG	59.89	20	181	996286	996466
scaffold_9	72	p2	(CT)5	10	1044342	1044351	ATATCCGCAGTTACGCTTGC	60.259	20	TACTGATCTCCCTTCCACGG	60.065	20	239	1044294	1044532
scaffold_9	73	p2	(AG)5	10	1058688	1058697	ACTCACCATCAAATCCAGGC	59.934	20	TGCAGATGCTGATGGAACTC	59.95	20	242	1058552	1058793
scaffold_9	75	p2	(AC)5	10	1061534	1061543	GTTTGGTGATGGAAAATGGG	60.029	20	ATATCCTTTCGGATGCCCTC	60.252	20	227	1061362	1061588
scaffold_9	76	p3	(TGG)6	18	1078487	1078504	ACCTCCCCACTCTCAAAGGT	59.968	20	TTACAACTTTCCGTTTGCCC	59.975	20	219	1078326	1078544
scaffold_9	77	p2	(AT)5	10	1106342	1106351	CGGAAGATACTTGCTCCAGG	59.83	20	GGGGTTCAAACGTTCATCAC	60.218	20	209	1106248	1106456
scaffold_9	78	p2	(AC)5	10	1129432	1129441	CATGATTCACGCAGTATGCC	60.104	20	CTTACCTTTCCATCCAGCGA	60.206	20	212	1129347	1129558
scaffold_9	79	p3	(GCA)5	15	1166883	1166897	CGAATTTCCTTGATGCGAGT	60.214	20	CGCAATTGACCATTTTACGA	59.562	20	246	1166702	1166947
scaffold_9	80	p6	(GACTTT)7	42	1202348	1202389	TTACCCTTCTTTTTGGGCCT	59.939	20	GAAGACAGTGAAGGCGAAGG	59.989	20	245	1202278	1202522
scaffold_9	81	p3	(GAG)14	42	1207753	1207794	TCAACAAATGGACAATCCGA	59.9	20	TTCCGCAGCCTCCTCTAGTA	60.11	20	216	1207641	1207856
scaffold_9	82	p2	(TC)5	10	1222298	1222307	TTTGAACGCCCATATCGTCT	60.469	20	ATATGGTAGCGCAGAGTCCG	60.257	20	204	1222274	1222477
scaffold_9	83	p2	(AT)5	10	1222475	1222484	TGGCAAGGATCATCTCAATG	59.604	20	ACTCCGCAAGAAGAGACGAA	60.134	20	210	1222423	1222632
scaffold_9	84	p2	(GA)5	10	1266943	1266952	TAAATCGCCGAATGGATAGC	60.026	20	AACGTCGTACCAGCATCTCC	60.142	20	248	1266787	1267034
scaffold_9	85	p2	(AG)5	10	1309973	1309982	CTTTTCCTGAAGGCCAAGTG	59.846	20	CATCCGCATTACAAGAGCAA	59.833	20	218	1309877	1310094
scaffold_9	86	p2	(GT)5	10	1314737	1314746	GGAAGTGTTGATTCCGCATT	59.939	20	ATCTTTCGAGGCGATGAAAA	59.784	20	186	1314647	1314832
scaffold_9	87	p3	(TGA)5	15	1384948	1384962	TCGTTCGCTGGTTCTTCTTT	59.993	20	GTAGCGTGCCATTTCTCCTC	59.843	20	179	1384827	1385005
scaffold_9	88	p2	(AT)6	12	1396883	1396894	CCCACCGAATCCTGATACAC	60.195	20	TTTTAACGGAGTCGGCATTC	60.074	20	131	1396825	1396955
scaffold_9	89	p2	(CA)5	10	1397338	1397347	GTTAACTCGCAGTTCTCGGG	59.875	20	TCCGAGATGTTCCGTTTTTC	60.051	20	213	1397205	1397417
scaffold_9	90	p6	(CCTTCG)5	30	1399459	1399488	CTCCGACACAACCTTCGATT	60.111	20	GCTAAAGCTAAAGCGCGAGA	60.027	20	177	1399408	1399584
scaffold_9	91	p2	(CT)6	12	1405782	1405793	CACACGACACACCTCTCCTG	60.358	20	ATCTACCAATGTTGGCCACG	60.776	20	205	1405700	1405904
scaffold_9	92	p2	(AT)5	10	1435256	1435265	GAGAACTCCAGCCAAGCAAC	59.997	20	ATGAGTTGTGAGTCGGGGTC	59.969	20	212	1435157	1435368
scaffold_9	93	p2	(GA)7	14	1446303	1446316	GAAGCACGTACTGGTGCTGA	60.056	20	TTTCTTCCACCTCCCACAAC	59.943	20	203	1446140	1446342
scaffold_9	94	p2	(TA)5	10	1465011	1465020	GGAGATCAGGACAAGCAAGC	59.957	20	AGACAGCACAGGGGCTACAG	60.466	20	211	1464900	1465110
scaffold_9	95	p2	(TC)5	10	1471630	1471639	TTTCATGTTTCCGAATCCGT	60.309	20	AAACGGTGCACTATGCCTTC	60.14	20	215	1471512	1471726
scaffold_9	96	p2	(CA)5	10	1481438	1481447	CGTTGTCCCTCAAAAACGTC	60.529	20	CGCGAATTTGGTGATATCCT	59.923	20	238	1481329	1481566
scaffold_9	97	p2	(CT)5	10	1529144	1529153	TCTCCCTACAAAGGTGCTGG	60.246	20	CAAGTGCGTAGGATGAAGCA	60.011	20	184	1529032	1529215
scaffold_9	98	p3	(TCT)11	33	1540468	1540500	ACGCGAGATGGTTGTTCTTC	60.263	20	CTATTGCAGCTAGTGCCGTG	59.656	20	247	1540413	1540659
scaffold_9	99	p2	(TC)5	10	1542605	1542614	GGCCAAGAAAAGATGTTCCA	60.051	20	GACCTATTTTCCTCCCTCGC	60.039	20	180	1542537	1542716
scaffold_9	100	p2	(TG)5	10	1556131	1556140	TATCTGCAGGAGCCTGGACT	59.973	20	AGCGGAAGACAATCATCGTT	59.7	20	250	1555950	1556199
scaffold_9	101	p3	(GCT)5	15	1594068	1594082	TCATCAGGTTTAGCCCCTTG	60.066	20	CAGCCACGAAGGTAGCTGAT	60.419	20	250	1593988	1594237
scaffold_9	102	p3	(CAT)7	21	1636917	1636937	GGCAACAATCAAGGAATCGT	59.939	20	TTCAGTGTGGCTAGGCTGTG	60.049	20	222	1636813	1637034
scaffold_9	103	p2	(AG)6	12	1637967	1637978	ATGGTGTCGGAACTTTGAGG	59.966	20	CGTGTGTATCGGGAAATCCT	59.813	20	241	1637773	1638013
scaffold_9	104	p3	(CAA)10	30	1640616	1640645	GATGGGGATGTGGAGAGAGA	60.008	20	CCTACCGCCGTCTGTACATT	60.015	20	186	1640515	1640700
scaffold_9	105	p2	(AG)5	10	1662314	1662323	TATACCGGCCTCGTTACGTC	59.982	20	TATTAGCGACGGGTTCATCC	59.923	20	107	1662265	1662371
scaffold_9	106	p3	(TTC)5	15	1662557	1662571	GGATGAACCCGTCGCTAATA	59.923	20	CCATTGGAACAAACGAGGTT	59.83	20	257	1662352	1662608
scaffold_9	107	p3	(TAA)5	15	1664789	1664803	ACTCTCGTCGAACTCGCATT	60.02	20	CACGCAAGTGTAGTCGTCGT	59.97	20	278	1664708	1664985
scaffold_9	108	p3	(ACG)6	18	1664955	1664972	TTATAACAGCTGCCACAGCG	60.037	20	TGTTGATATGCTGTCCTCGC	59.83	20	157	1664874	1665030
scaffold_9	109	p2	(AT)6	12	1680817	1680828	ACAGTGGCAATGGCATATCA	59.955	20	TGAAACGATAACTGGAGCCC	60.074	20	232	1680677	1680908
scaffold_10	1	p2	(GA)5	10	59499	59508	TGGTATGAAGATGGGAAGGG	59.744	20	TCTCGACGTATGCACTTTCG	60.011	20	270	59459	59728
scaffold_10	2	p3	(ACG)7	21	59970	59990	ACGAAGACCAAAACGACGAC	60.156	20	ACACCGCTATAGGTTCACCG	60.015	20	141	59900	60040
scaffold_10	3	p2	(GT)5	10	61731	61740	AGATGGGCTGATCATGGTTC	59.893	20	GCGAAACACTTGACATCGAA	59.847	20	277	61547	61823
scaffold_10	4	p2	(TG)8	16	62574	62589	TGATCGTTGAATGATTGGGA	59.859	20	GCTGCTGTCAGGAACATGAA	59.992	20	189	62527	62715
scaffold_10	5	p2	(GT)5	10	64455	64464	GTGGAGGTTATGCGAGAGGA	60.218	20	GAAGGTCCAAGAACGCTGTC	59.851	20	227	64357	64583
scaffold_10	6	p2	(AT)5	10	71825	71834	AAGCATTATGAAAGGCCACG	60.096	20	GGGTAACCCGTAACATGTGG	59.971	20	280	71705	71984
scaffold_10	7	p2	(CT)6	12	72301	72312	TGGACGTTCAACTTGCTGTC	59.88	20	AAGATAAGCGAGGATTCGCA	59.945	20	271	72275	72545
scaffold_10	8	p6	(GTTTTC)10	60	117080	117139	TTGCGTTGATTCAGAACTGG	59.84	20	TATATCAAAACAGCGGCGTG	59.725	20	235	116964	117198
scaffold_10	9	p2	(GA)5	10	132339	132348	GCTTGAAAGTCGGATGGAAG	59.813	20	AAAGTTAACGGCGTTGATGG	59.996	20	209	132221	132429
scaffold_10	10	p2	(AG)7	14	144158	144171	GACTGGAATGTGTACGTGCG	60.183	20	CCTTTCATGTTCGGGTTGTT	59.83	20	259	144051	144309
scaffold_10	11	p2	(CA)6	12	179857	179868	CCAACTTCTCTTCCCACTGC	59.844	20	GGCGGGTGTAGAGCATGTAT	59.985	20	229	179761	179989
scaffold_10	12	p4	(TCGC)5	20	216043	216062	TTCAAGCGTCACTTTTCGTG	60.027	20	CACTGGGGCTGAAATTTGTT	59.971	20	237	216017	216253
scaffold_10	13	p3	(CTT)5	15	221153	221167	GCCAGGCTTGTATCAATGGT	59.962	20	AGTTGGGTGCCCTTAATGTG	59.853	20	196	221009	221204
scaffold_10	14	p2	(TG)5	10	228638	228647	GCCTCCTTTCCGTCTTCTCT	59.957	20	AAGAAGAAAAACACGCCGAA	59.861	20	112	228609	228720
scaffold_10	15	p2	(TA)5	10	243566	243575	TGATCATAGCAATCCCACGA	60.033	20	TTCCAAATCTTTAGGGCCAA	59.52	20	157	243472	243628
scaffold_10	16	p3	(CAA)5	15	307114	307128	GAAAAGAAACCGGATCTCCC	59.881	20	AAGTCGTTCGTCTCCGCTTA	60.015	20	249	306966	307214
scaffold_10	17	p3	(GAT)9	27	308765	308791	ATCAAAAATCTCAGCCCACG	60.074	20	TTACTGTACGGCATGCGAAG	59.895	20	206	308661	308866
scaffold_10	18	p3	(CAT)5	15	311588	311602	CCACACCATAATCCGTGATG	59.648	20	TTTAACTTTTCGGGGTGTGG	59.833	20	254	311518	311771
scaffold_10	19	p3	(CTT)5	15	311970	311984	CATCTGGTGGGAATCTCGTT	59.927	20	TACCAAAGGTGTTCTTCCCG	59.964	20	147	311914	312060
scaffold_10	20	p2	(GA)5	10	315436	315445	CCACTCAAAAATCACCGCTT	60.11	20	TTCGAAGGCTGGGTAATTTG	60.067	20	231	315285	315515
scaffold_10	21	p3	(TCC)6	18	349818	349835	CCTCCGTCTCTCAAAACAGC	59.989	20	GTCCGAGAAAAGAAGGGAGG	60.183	20	167	349699	349865
scaffold_10	23	p2	(TA)5	10	359900	359909	ACGCAACTCCCAAATGAATC	59.939	20	GGTTTGCTTGGAATTTGGAA	59.916	20	186	359787	359972
scaffold_10	24	p2	(GA)5	10	361452	361461	AGAGAGAGGAGGAGAGCGGT	59.709	20	AGGTTTCTGTTGCGCTCTGT	60.058	20	178	361412	361589
scaffold_10	25	p3	(GGA)5	15	362658	362672	TACCAAAAGGCGAAATCCTG	60.067	20	CGCGTGACGTAGTTGTTGTT	59.829	20	245	362488	362732
scaffold_10	26	p3	(TTC)6	18	363048	363065	CCGATAATACCACCACGTCC	60.074	20	CTTTTTCCACCACCCTCTCA	60.081	20	201	362940	363140
scaffold_10	27	p3	(GAC)5	15	365068	365082	CTGGGTGATTATGGTTTGGG	60.044	20	GCATCTCCAACCGCATCT	59.75	18	254	364851	365104
scaffold_10	28	p2	(TC)5	10	370742	370751	CACCGATTTGCCTTGAGAAT	60.074	20	CGAGTTATCATGCAGGACCC	60.483	20	201	370649	370849
scaffold_10	29	p3	(TGA)5	15	374535	374549	TGAATCCAAGAAAGGTTCGG	60.044	20	TCGTTAGCCAGGGTTCTGTT	59.734	20	182	374492	374673
scaffold_10	30	p4	(AAAG)5	20	376084	376103	CGTGCTCTTAAAGATCGGGA	60.344	20	AGGAACATCTTAACGTGCCG	60.132	20	234	376002	376235
scaffold_10	31	p2	(TG)7	14	383799	383812	AGACTGGGAGGACATTGGTG	59.962	20	GGTGGACCCAACATCTCAAC	60.223	20	139	383713	383851
scaffold_10	32	p2	(TA)5	10	387994	388003	ATCAACCTCTTGGCTGTTGC	60.263	20	GCACCTGTGGTGGGTATTCT	59.851	20	245	387943	388187
scaffold_10	33	p2	(TC)6	12	391950	391961	GGTAGTATGCCGTGACCGTT	59.882	20	TCAGGGAAGCAAACAACAAA	59.293	20	274	391861	392134
scaffold_10	34	p3	(TGC)5	15	393759	393773	ACCACCAGCGTTGGTAGAAG	60.171	20	CGAACAACCAACAACAATCG	60.004	20	221	393676	393896
scaffold_10	35	p3	(TGT)8	24	394194	394217	ATTCGCGCTACCAAACAATC	60.103	20	ACAGCAACAACAACAGCAGC	60.104	20	127	394114	394240
scaffold_10	36	p2	(TA)5	10	400340	400349	TTGTGGCTTCTCAAATGCAC	59.847	20	AAAATGGTAGCTCGGCAGAA	59.845	20	211	400168	400378
scaffold_10	37	p2	(AG)5	10	431277	431286	CGATGAGTCAACGAGCTCAA	60.136	20	GTTCGGGTTCTCTTTCACCA	60.088	20	244	431117	431360
scaffold_10	38	p2	(CA)5	10	434000	434009	CATCGCAATACATAGCCCCT	59.945	20	GGCTCATGACGGTTAGAAGG	59.694	20	210	433826	434035
scaffold_10	39	p3	(GAG)5	15	437170	437184	GGATTGAGTGTACCTGCCGT	59.997	20	GTTTCTGCGGCTTATCGAAG	59.982	20	273	436954	437226
scaffold_10	40	p3	(GCA)6	18	448176	448193	TCAGGGATCTGGTATGCCTC	60.034	20	GGGCTGTTGCTGATACTGGT	60.142	20	145	448073	448217
scaffold_10	41	p3	(GTG)5	15	463661	463675	TGAAAGATCGACAGACACCG	59.831	20	ACCCCATGTTTCAAATCCAA	60.029	20	172	463637	463808
scaffold_10	42	p2	(TG)6	12	464726	464737	GGCCCTCGATGCAAGTAATA	60.06	20	AAATCCCTCCCTTCATGTCC	60.133	20	223	464681	464903
scaffold_10	43	p3	(AAG)7	21	465759	465779	TATCTGAATTTGGCGAAGGG	60.031	20	TGTTGTGTCATGGCTGTCAA	59.705	20	260	465550	465809
scaffold_10	44	p2	(TA)7	14	467494	467507	GGAGTCCAGGAGTTTGGTCA	60.088	20	TTGACACCCTCACAAATCCA	59.935	20	183	467466	467648
scaffold_10	45	p2	(AG)5	10	483143	483152	GCAGGAAGAGGACCTAGCAA	59.574	20	TCCGGTGAAGGAATTAGGTG	59.926	20	126	483093	483218
scaffold_10	46	p3	(CTG)5	15	496474	496488	CAGGCCTTTCAGGATGTTGT	60.111	20	CATCAGGACCAGAACGGAAT	59.927	20	194	496411	496604
scaffold_10	47	p3	(CAT)7	21	519494	519514	CGGCACTTTAAACCTCCAAA	60.103	20	GCGATGAATATTGAGCGGAT	60.03	20	144	519419	519562
scaffold_10	48	p3	(TCA)5	15	548543	548557	GGCTGAACCTCCTCTTCCTC	60.336	20	GGCAGTAGCTCGACGGATAG	60	20	261	548509	548769
scaffold_10	49	p4	(AGAA)5	20	551745	551764	CGGAAAAGCATATCCCAAGA	60.031	20	TCTGGTTGTCACCTTGGACA	60.129	20	215	551589	551803
scaffold_10	50	p2	(CT)5	10	556509	556518	CACCGCATATCAAGTTGCAC	60.142	20	GACGAGGGCATAGGATGAGA	60.181	20	265	556291	556555
scaffold_10	51	p3	(CAA)5	15	564068	564082	CATTGGTCCACATCAGCAAC	59.967	20	CGTTGGGATTCATAGCGTTT	59.96	20	161	564045	564205
scaffold_10	52	p3	(CAA)6	18	564263	564280	AAACGCTATGAATCCCAACG	59.96	20	CAGGGTTTATTCCACCAGGA	59.784	20	236	564186	564421
scaffold_10	53	p3	(CAG)7	21	565558	565578	GGCATCAGGAACAGTTTGGT	59.973	20	CACCGGGGAAATTTGTATTG	60.046	20	174	565450	565623
scaffold_10	54	p2	(AT)5	10	576642	576651	AATTCATTGAACCACCTCGC	59.939	20	AAACAGAAATACATCGCGGG	59.96	20	192	576528	576719
scaffold_10	55	p3	(CTG)5	15	582249	582263	CTTGTTATTCTCCGCTTCGC	59.982	20	CAGATTGCGTTTCTGGAGGT	60.255	20	260	582203	582462
scaffold_10	56	p2	(AT)5	10	585204	585213	AGAGTGTTTTCCCCAGGGTT	59.834	20	TCGCGCGAGGTACTTTTATT	59.875	20	215	585150	585364
scaffold_10	57	p2	(CT)5	10	588379	588388	AATGATAGCACCGGAAGTCG	60.096	20	TTGGCTGGAATATTGGAGGA	60.405	20	267	588201	588467
scaffold_10	58	p2	(TC)5	10	593176	593185	ATCAGTCTCAGTGGCAGCCT	60.017	20	GGCATGGGCACTGTAATAGG	60.352	20	118	593110	593227
scaffold_10	59	p3	(GGA)7	21	613158	613178	TGCTCACGAAGGTCTGCTAA	59.74	20	GTGACCAGTTACGTGGGCTT	60.035	20	271	613085	613355
scaffold_10	60	p2	(CA)5	10	620225	620234	ACATTTCGGCTCAACCAAAC	59.978	20	AGAATTCGCCAAGAGAACGA	59.955	20	175	620160	620334
scaffold_10	61	p3	(CAT)5	15	647845	647859	ATTCTAATCATCCCGACCCC	59.981	20	GCACGTTGGATTTCTTTGGT	59.978	20	220	647665	647884
scaffold_10	62	p2	(TA)5	10	665423	665432	ACCCTCAAAACGGTGGTACA	60.269	20	TCCTTTGTTTGAGACGACGA	59.415	20	269	665387	665655
scaffold_10	63	p2	(TA)6	12	665534	665545	ACCCTCAAAACGGTGGTACA	60.269	20	TCCTTTGTTTGAGACGACGA	59.415	20	269	665387	665655
scaffold_10	64	p3	(TCA)6	18	666437	666454	CCCTCCGTACTCCATCTTCA	60.065	20	AAGTTCAACAGAGCCCGAAA	59.853	20	164	666356	666519
scaffold_10	65	p2	(TG)5	10	666837	666846	GACGAGGATGGATGGAGAAA	60.011	20	CCACGTCAAAAAGTTCGGAT	59.971	20	132	666796	666927
scaffold_10	66	p2	(GT)6	12	667511	667522	TCTCAACGAAAACGAGGTGA	59.415	20	AGATCATCTGCCGGTTGTTT	59.556	20	269	667316	667584
scaffold_10	67	p2	(AG)5	10	671061	671070	CGTTGAAGAATGGGTTGGAT	59.79	20	CGCAGGCGTATCAAAGAAAT	60.23	20	260	670928	671187
scaffold_10	68	p3	(TGG)8	24	671630	671653	CTTTTGCCTTTTTGCCTTTG	59.862	20	GCGTCACGAATCCCTAAAAA	60.074	20	189	671577	671765
scaffold_10	69	p2	(AT)5	10	682335	682344	AAATGCCTGAAGCTCGTGAT	59.843	20	TCCGTTTTTACCTCGCTACG	60.257	20	227	682268	682494
scaffold_10	70	p3	(CTT)6	18	688938	688955	TCGGGTATGTCGTCTTCTCC	60.073	20	GGAATAGTTCGGTTGTCGGA	59.933	20	274	688915	689188
scaffold_10	71	p3	(TGC)7	21	689066	689086	TCGGGTATGTCGTCTTCTCC	60.073	20	GGAATAGTTCGGTTGTCGGA	59.933	20	274	688915	689188
scaffold_10	72	p2	(CA)5	10	698301	698310	CAAACAGAAAGTGGTCCGGT	60.005	20	AGAAGAATAGGCCTTTGCCC	59.688	20	246	698180	698425
scaffold_10	73	p2	(TA)5	10	731061	731070	CCATTCAATTTTCGCTGTCA	59.664	20	CAGGACGCACATACCTAGCA	59.888	20	212	730926	731137
scaffold_10	74	p3	(TGT)5	15	738689	738703	ATGAATCTGTTGCTGTCCCC	59.934	20	ATCACCACCAACAACAGCAA	60.008	20	227	738639	738865
scaffold_10	75	p3	(TGA)7	21	739765	739785	TCCTCCTCTCCACCAACAAC	60.088	20	ATCCCAATCAAAATCGCAAC	59.768	20	267	739570	739836
scaffold_10	76	p3	(GAA)5	15	746202	746216	ATCATTTGGGGTGTTTGGAA	60.029	20	TGGTTTTGTGAGGTTGGTGA	59.976	20	222	746097	746318
scaffold_10	77	p2	(TC)5	10	757130	757139	CTTCCTCTTTTCGTTGGCTG	59.986	20	GCGACGGATAGTATCAGGGA	60.059	20	279	757085	757363
scaffold_10	78	p3	(CGA)5	15	803712	803726	TGACCTTTTCTTACGACGGG	60.103	20	TGGTATGAAGAGCTTTGGGG	60.066	20	117	803683	803799
scaffold_10	79	p2	(TC)5	10	803955	803964	GACCAAGGAGTCCCATCTCA	60.048	20	ATCTGTTGGTAGCCGACTGG	60.134	20	264	803724	803987
scaffold_10	80	p2	(AG)5	10	846587	846596	AGGATGATTCGGACAACGAC	59.934	20	CAAAGGGTAGCAAGTGCCTC	59.875	20	268	846501	846768
scaffold_10	81	p2	(AT)5	10	848141	848150	AAAGGGGCCGAATAACAACT	59.835	20	ACCACGAAGATGTCAGACCC	59.969	20	228	847969	848196
scaffold_10	82	p2	(GA)5	10	849458	849467	AAGTGTCCCATATGAAGCGG	59.955	20	GAATTTCTGGTGACACGCCT	60.119	20	279	849234	849512
scaffold_10	83	p2	(CA)5	10	863064	863073	ATCAAAGGGCCATTCAACAC	59.797	20	TCGTTCATAGCCGAGGACTT	59.836	20	256	863028	863283
scaffold_10	84	p2	(TA)7	14	875813	875826	CGATTTCGGTGGTAAAGGAA	59.931	20	CGAACCTCTCTTTGTCGGAG	59.982	20	201	875664	875864
scaffold_10	85	p2	(TC)8	16	877476	877491	CTCTTAACAGCAATCGGCGT	60.407	20	CCGAGTTAGGTCCAGCTTCA	60.388	20	250	877415	877664
scaffold_10	86	p2	(TC)6	12	878606	878617	TTTCTCTGCGCAACCTTTTT	59.996	20	CCCATTCTTCTTTCGAGCTG	59.948	20	195	878467	878661
scaffold_10	87	p2	(TA)8	16	879742	879757	CTTTGACGCAAGTGGCAGTA	60.05	20	GATCAATAGCGTCCTCGCTC	59.946	20	215	879696	879910
scaffold_10	88	p4	(TTTC)7	28	880242	880269	TCGTGCTAGTTTCGAACGTG	60.05	20	TTGTCGTTTCGCATGTGATT	60.119	20	213	880191	880403
scaffold_10	89	p2	(GT)7	14	905999	906012	CGAGGATGAGGATGACGATT	60.034	20	GATTCGGTTTACAGCGGGTA	59.96	20	266	905905	906170
scaffold_10	90	p2	(AC)5	10	908161	908170	TTTTGAATCAGGATCTCGGG	60.006	20	GTTTTGTTGGTGGGTGATCC	60.073	20	203	908015	908217
scaffold_10	91	p3	(GAT)5	15	910830	910844	TTGAAACATACGGGGAGGAG	59.926	20	CCCCCTCATCATCCTCTACA	59.879	20	254	910772	911025
scaffold_10	92	p2	(AT)6	12	913073	913084	ACCGGGATTCATGGTTTGTA	60.051	20	GTTTCTTCAAGCGAGAACGG	59.993	20	206	912975	913180
scaffold_10	93	p2	(TA)5	10	923966	923975	ATGAGGATGAGGATGGGATG	59.694	20	GTTGAAGTTGATTTGGGGGA	59.767	20	274	923862	924135
scaffold_10	94	p3	(ACC)5	15	947728	947742	TTCGAACCCTATTTTGCCAC	59.938	20	CAATGAAGTGGTGGATGACG	59.96	20	121	947682	947802
scaffold_10	95	p2	(TA)5	10	954465	954474	TGGTTTGGACCCTACAGAGG	59.959	20	AGGCTGCAAACCGCTAGATA	60.003	20	151	954361	954511
scaffold_10	96	p2	(AG)6	12	1021231	1021242	CGTGTGGTTGGATCTGTGAG	60.154	20	CGATCTTGCCACTCAAGACA	59.984	20	233	1021180	1021412
scaffold_10	97	p6	(CGACAC)5	30	1054069	1054098	GGGGACGAATCTGATGAAGA	60.011	20	GCGATAAAGGTGGCTCAGAA	60.352	20	271	1054033	1054303
scaffold_10	98	p3	(TTC)5	15	1057298	1057312	TCAAATCTCCCATCTCGTCC	60.011	20	CCCAAAGTTCACATCCGAGT	59.966	20	238	1057268	1057505
scaffold_10	99	p2	(GA)7	14	1057776	1057789	ATCAGAGGCAAAGTGGAGGA	59.803	20	CCAACGGTCTCACCTTTGTT	60.005	20	202	1057692	1057893
scaffold_10	100	p2	(TC)9	18	1059025	1059042	TCATCTTCCAGCAGTGATGC	59.95	20	GAATGAGACCGCCGATAAGA	60.177	20	230	1058919	1059148
scaffold_10	101	p2	(TA)5	10	1059378	1059387	GAGCCGTCTTGCTCATCTTC	60.104	20	CAAAAGCAAGCTATAGGGCG	60	20	236	1059215	1059450
scaffold_10	102	p2	(CA)5	10	1074996	1075005	GGTTTTTCCGATGGTTCTGA	59.91	20	CGTTCCAATTTCTTCGTCGT	60.11	20	244	1074817	1075060
scaffold_10	103	p2	(AT)5	10	1089513	1089522	GTCATGGTTACTCAGCCCGT	59.997	20	CTTTATCTTTCCCGAGCCGT	60.573	20	277	1089307	1089583
scaffold_10	104	p2	(CT)5	10	1115460	1115469	ACAGTCCTCCCATTCGACAC	59.969	20	AGCCAGCCCATGTATTCCTA	59.551	20	170	1115382	1115551
scaffold_10	105	p2	(GA)5	10	1129218	1129227	AAACCCGTATCCAGCATGAC	59.82	20	TTGATATGGTTGATTCCGCA	59.891	20	200	1129181	1129380
scaffold_10	106	p3	(ATG)5	15	1172017	1172031	TGTATGGGTAGCCTGATCTTCA	59.592	22	TGCCATCAATAATCCCATCA	59.703	20	268	1171826	1172093
scaffold_10	107	p3	(CAT)5	15	1173572	1173586	TCCCATCACTGATACCATCAA	58.785	21	CGGGAAGAAGTGGTGGAATA	59.926	20	275	1173520	1173794
scaffold_10	108	p2	(GA)5	10	1181495	1181504	GCTCCTCGAGTGAAGGAATG	59.95	20	AGTGATACTGCCATGGCCTC	60.104	20	250	1181375	1181624
scaffold_10	109	p2	(TA)5	10	1254434	1254443	AAAGAATTTGTCCCTCTTAATCG	57.933	23	CATCCTGCAATTGGGTTCTT	59.933	20	196	1254353	1254548
scaffold_10	111	p2	(TA)5	10	1269452	1269461	TTATCGTTCCTGAGCCGTTC	60.214	20	GAGTAACTCAAATGCGCCGT	60.278	20	254	1269392	1269645
scaffold_10	112	p2	(CA)5	10	1271593	1271602	ACCTCGCAAACCAATGTACC	59.859	20	CGCGAATTTGGTGATATCCT	59.923	20	279	1271443	1271721
scaffold_10	113	p2	(AT)6	12	1276888	1276899	TCCGTTAAACTGAAGCAGCA	59.609	20	ATGGCCCACTGTCCTATTTG	59.813	20	229	1276703	1276931
scaffold_10	114	p3	(TGT)5	15	1281110	1281124	GAAGATGAGCCAGGACGAAG	59.95	20	CACACATGTCGCAACAACAG	59.778	20	205	1281007	1281211
scaffold_10	115	p3	(GTT)6	18	1315351	1315368	AAAAACCGTGTGGTCGAATC	59.836	20	TTTTCGATGTTTGGGAGACC	59.91	20	265	1315326	1315590
scaffold_10	116	p3	(GTA)5	15	1344420	1344434	GAGATCCCCAAGTGGTGAGA	60.048	20	GTTTTCGGAGTGATGTCCGT	59.973	20	252	1344248	1344499
scaffold_10	117	p2	(TC)5	10	1415905	1415914	TTTCATGTTTCCGAATCCGT	60.309	20	GCGCTATGCCTTCCAACTAC	59.873	20	208	1415787	1415994
scaffold_10	118	p2	(TA)5	10	1416859	1416868	GAGTAACTCAAATGCGCCGT	60.278	20	CTTCTTTATCGTTCCCGAGC	58.928	20	259	1416673	1416931
scaffold_10	119	p2	(TA)5	10	1424452	1424461	GAGTAACTCAAATGCGCCGT	60.278	20	CTTCTTTATCGTTCCCGAGC	58.928	20	259	1424266	1424524
scaffold_10	120	p2	(TA)7	14	1452778	1452791	ATGCGCTTCGTATTGGTAGG	60.117	20	TGCTGGGGATAAGATTCGAC	60.036	20	120	1452752	1452871
scaffold_10	121	p2	(TA)6	12	1471039	1471050	AGGCTGGGCATGATAAGTTG	60.096	20	TTGCGCCTCTACTTCGAGAT	60.118	20	194	1471014	1471207
scaffold_10	122	p2	(AT)5	10	1486697	1486706	TATTGGCCATAGGGAAGTCG	59.916	20	AATGCCGACAAACCAGAATC	59.939	20	241	1486644	1486884
scaffold_10	123	p2	(CT)5	10	1489437	1489446	GAGTTTGCACTGGCTAAGGC	60.022	20	GTCAGAGGCGCCAAGTTAAG	60.015	20	244	1489304	1489547
scaffold_10	124	p3	(TGG)5	15	1495324	1495338	GCGAAATCATTTTCTCCCAA	60.016	20	GGCGAGGTTTAACGTCCATA	59.96	20	269	1495201	1495469
scaffold_10	125	p2	(GT)5	10	1503536	1503545	TTACATAATTCGGGCCTTCG	59.922	20	TCCGTGAATCACTTTGGTCA	60.088	20	231	1503462	1503692
scaffold_10	126	p3	(TCG)6	18	1511836	1511853	CCTCGTCCTCGGTCTAGTCA	60.399	20	CCGATCTGAGTGTCGTGCTA	60.008	20	124	1511808	1511931
scaffold_10	128	p2	(AT)5	10	1536479	1536488	CGCTCATTTTCGTTTTTCGT	60.244	20	CGAGCTTAAGTGTTGGGGAA	60.241	20	232	1536426	1536657
scaffold_10	129	p2	(TG)5	10	1552092	1552101	CGTTCCATCTGAATTCCTGC	60.603	20	TTTCCGATGGTTCCGAGTAG	60.066	20	271	1552004	1552274
scaffold_10	130	p2	(TA)5	10	1557415	1557424	TTCGAGTCTCCACCTAACCAA	59.72	21	TTATTGTTCCCAAGCCGTTC	59.938	20	148	1557335	1557482
scaffold_10	131	p2	(TG)5	10	1581682	1581691	AGCCACCAGGTCATCAGAGT	59.713	20	CAAGACTAAGTTCAATGCCAAATG	60.056	24	118	1581646	1581763
scaffold_10	132	p3	(AGG)5	15	1583904	1583918	AGGGGAGAGCTAGGAAGGTG	59.834	20	CTCGAAAATCCCAAGTCCAA	60.044	20	191	1583840	1584030
scaffold_11	1	p2	(AC)5	10	59688	59697	ATCCGTCGCACTTTTGTCTT	59.74	20	GGTGGTATCAACCGGATTTG	60.051	20	264	59504	59767
scaffold_11	2	p2	(CT)6	12	61836	61847	GCAACTCGGGTATGGTGTCT	59.997	20	GGAGAGTTTGACGATGGGAA	60.05	20	248	61681	61928
scaffold_11	3	p3	(CAT)6	18	65625	65642	TCGACAACAGAATCGTGGAG	59.831	20	CCACAGACAAAGGCAAAGGT	60.149	20	212	65548	65759
scaffold_11	5	p3	(TGG)6	18	66833	66850	AGGGTGATGATGATGGGGTA	60.011	20	ATAGCAGTCGTAGCCGCAGT	60.067	20	220	66711	66930
scaffold_11	7	p3	(AAT)5	15	67578	67592	AAGGGAAAGCAGAGGAGAGG	59.95	20	CTCGAATTCCCAGCAGTAGC	59.978	20	137	67553	67689
scaffold_11	8	p2	(CA)7	14	68118	68131	GTTGGCAGTGGACTCTCCTC	59.841	20	TGGCAAACAGACATATCCCA	59.924	20	273	68092	68364
scaffold_11	9	p2	(CT)6	12	68592	68603	CATTACGGGCTCGAATTTGT	59.96	20	AACGAGGGCAGGACTATGTG	60.134	20	243	68413	68655
scaffold_11	10	p2	(CT)5	10	68726	68735	CACATAGTCCTGCCCTCGTT	60.134	20	AATTTCCTCCTCACACCGAA	59.526	20	223	68636	68858
scaffold_11	11	p3	(CGA)5	15	73687	73701	CCACACCTTTTGTTCGACCT	60.005	20	TCTCGACTTCACCTCCACCT	59.835	20	254	73615	73868
scaffold_11	12	p2	(TG)5	10	94061	94070	ATTACCTCCATCTCCGCCTC	60.431	20	CCTCGTAAATTCACAACGCA	59.729	20	220	94035	94254
scaffold_11	13	p2	(AT)5	10	94931	94940	AGATGGATAGCCAGGAGGGT	59.919	20	CCATTCTGCTGTTTTCGTCA	59.84	20	253	94737	94989
scaffold_11	14	p2	(AT)5	10	104076	104085	ATGTTAACGCACCGTGTTGA	60.035	20	CCTCGTCAAGCTCATTGTCA	59.984	20	257	103971	104227
scaffold_11	15	p2	(GC)5	10	138857	138866	ACAGGAGCGGTAAAGAGCAA	60.015	20	CGTGAAGGTAAATGGGAGGA	59.926	20	263	138655	138917
scaffold_11	16	p3	(GAG)7	21	141310	141330	GGGGAGGATTTGGAGGAATA	60.089	20	CCTCTTTCTGGATGTCGCTC	59.95	20	210	141228	141437
scaffold_11	17	p2	(CA)6	12	145223	145234	CAGCTACCGTGTCCCATTTT	59.993	20	CACATCGAGCGGAAGTGATA	59.823	20	139	145121	145259
scaffold_11	18	p3	(GAC)7	21	149086	149106	TGGATGGTGCTAGTGTTGGA	60.112	20	AGGTTGAACAACTCCCATCG	59.966	20	155	149057	149211
scaffold_11	20	p2	(CT)5	10	227625	227634	GGGCGACTAGGACGACATTA	60.096	20	AAGCAGTGAAAAATGCCGAT	59.713	20	257	227521	227777
scaffold_11	21	p3	(GAT)5	15	237589	237603	TTCTCCCTCCACCACCATTA	60.309	20	ACTCAAAGAAAACAACGGCG	60.284	20	226	237457	237682
scaffold_11	22	p3	(CGT)6	18	237867	237884	CGCCGTTGTTTTCTTTGAGT	60.284	20	TTGGTGATGACGAGGAGGAT	60.475	20	259	237663	237921
scaffold_11	23	p3	(TCG)6	18	238372	238389	TTGCGGTGATTTGTTGTTGT	60.011	20	AAGGGCAAACACATACCTGC	60	20	195	238238	238432
scaffold_11	24	p3	(GAG)12	36	242089	242124	TGTCGATTGCGTCTTCTTTG	59.988	20	CGCCTCGTTTCTCTACTTCG	60.147	20	265	241914	242178
scaffold_11	25	p2	(CT)6	12	265810	265821	GGGGCTCTTTCAATTCATCA	60.014	20	GTATGATGGATGATGCGACG	59.914	20	234	265625	265858
scaffold_11	26	p2	(AG)6	12	268635	268646	AAACACACCAACTCGCAGTG	59.794	20	TGTTTGTTTTTCGTTCGTGG	59.603	20	187	268511	268697
scaffold_11	27	p3	(CAC)5	15	268866	268880	TCACCCTCACTCAAACTCCC	60.088	20	TCTCATCCGGTTCAACAACA	60.088	20	125	268843	268967
scaffold_11	30	p3	(TGC)7	21	269603	269623	CCAAATCCAAAGCCTGTCTC	59.67	20	GGGCATGGGCAGAATAGTAA	59.923	20	190	269474	269663
scaffold_11	31	p3	(ACC)5	15	271333	271347	TAGCATCATCCTCCTCCACC	60.034	20	TCCTATGCAGTTGCATGCTC	59.979	20	221	271286	271506
scaffold_11	32	p2	(GA)5	10	275017	275026	CACCAATTTAGCATGAGCGA	59.833	20	TTGTGAGGGATTTTGAAGGG	59.903	20	276	274859	275134
scaffold_11	33	p2	(AT)5	10	305847	305856	TGGGATGTCTGGGTTCTAGC	60.073	20	CCAACCCTTTTGCACTGAAT	59.971	20	249	305656	305904
scaffold_11	34	p2	(GT)6	12	315222	315233	TGATCGTGCGTCTTTTTCAG	59.988	20	ATCACATCAAATCAGCCCGT	60.348	20	259	315070	315328
scaffold_11	35	p2	(TA)5	10	316171	316180	TTCCAGGAAAGCAAAAATGG	60.046	20	TCACCATGGGATGAGCAGTA	60.072	20	122	316129	316250
scaffold_11	36	p2	(CT)5	10	323279	323288	TCCTTTTCGTCTTGCTCGTT	59.993	20	GAGCAGGAATGCAGAGGAAG	60.096	20	212	323141	323352
scaffold_11	37	p2	(AT)5	10	327576	327585	CCGAGGATAAGATGGCAAAA	60.031	20	GGCGTTCACCAACGACTACT	60.179	20	175	327529	327703
scaffold_11	38	p3	(CGA)6	18	331279	331296	AAGCGATCTCCTCTGATCCA	59.91	20	GGGCCTTTATTTTCTCTGCC	60.041	20	228	331127	331354
scaffold_11	39	p3	(TCG)5	15	336158	336172	AAACCAAACAATGCGGAAAC	59.845	20	CCTCTGGAGAAGCAGCACTC	60.284	20	254	336084	336337
scaffold_11	40	p2	(TA)5	10	338218	338227	CGTTTGGTTCTTGCCAAAAT	59.975	20	GCCTGTCGGATTCATTGTTT	59.939	20	236	338128	338363
scaffold_11	41	p2	(CA)5	10	371321	371330	CTTCGTCGCACTTGAAACAA	60.027	20	CACTCATGCGTCTGGAGAAA	59.984	20	177	371290	371466
scaffold_11	42	p2	(CA)5	10	374996	375005	TACACTGAGCCGTTTCATCG	59.864	20	CAGGATCAGAACCCGTCATT	59.927	20	166	374953	375118
scaffold_11	43	p3	(CAA)5	15	378729	378743	TATCCACCCTCCTGGACATC	59.737	20	TGCGGGGTATAGGAATGAAG	59.916	20	186	378659	378844
scaffold_11	44	p3	(GAT)6	18	379050	379067	GTCAAGTCGCGAGGATGAGT	60.418	20	AGCGAATCACCACCACCTAC	59.997	20	260	378995	379254
scaffold_11	45	p2	(TG)5	10	379633	379642	CTCACTCTCGGTCGACATCA	59.98	20	TTGTTGGCTTAGGGTCTTCG	60.241	20	272	379533	379804
scaffold_11	46	p2	(CA)5	10	432941	432950	AACTCGACTACTCCGGGGAT	59.957	20	CACCCCTTAAGCCTAGGGAC	59.955	20	126	432848	432973
scaffold_11	47	p3	(CGA)6	18	478319	478336	ATGTGTTTAAGCCGTTTGGG	59.861	20	TTTGTCGGGAATATCGAAGG	59.894	20	103	478270	478372
scaffold_11	48	p3	(AAT)6	18	478582	478599	GGCACCGTTGATTGAGAGTT	60.119	20	CCCAATCCATTTCACCAATC	59.991	20	127	478526	478652
scaffold_11	49	p2	(GA)5	10	479275	479284	GATCCGTCACATAGCGGTTT	59.962	20	GCGTTCTTCAACTCTACCGC	60.022	20	228	479098	479325
scaffold_11	51	p3	(GAA)5	15	490838	490852	CGTTGGATGATCGGTTTCTT	59.933	20	GATGAGGAGGATGGTGAGGA	60.008	20	241	490736	490976
scaffold_11	52	p2	(GA)5	10	524679	524688	AGCTGTAGCACGGCAGAAAT	60.044	20	CCCAGGCCTCGTAACAGATA	60.088	20	147	524619	524765
scaffold_11	53	p3	(GCA)5	15	540314	540328	TAGGGACTGGTGGAGGAGTG	60.104	20	CCCCATTCATACCCCTTTCT	60.011	20	243	540257	540499
scaffold_11	54	p2	(GA)5	10	601450	601459	GTTCTGCTGACATCTGGCAA	59.992	20	CGACCCGTTATCTCGCTAAA	60.223	20	186	601421	601606
scaffold_11	55	p2	(TG)5	10	619496	619505	CGAACGATCCTGCCTATGAT	60.059	20	AAACAGTTTGGATGGGTTCG	59.83	20	248	619388	619635
scaffold_11	56	p2	(AT)6	12	654103	654114	TCATAGCAGATTGTGGCGAG	59.972	20	CTCTTGCATGGGAGAACCAT	60.073	20	168	653989	654156
scaffold_11	57	p2	(TG)5	10	654319	654328	TGGAAATGAATGGTTCTCCC	59.727	20	TGCATGAATATTGAGCGCAT	60.209	20	258	654128	654385
scaffold_11	58	p2	(CT)5	10	655273	655282	AGTCCAACAATATCCGCCAG	59.955	20	TCTAACCCGGTACTTGTGGC	59.993	20	236	655141	655376
scaffold_11	59	p2	(AG)5	10	682284	682293	AAAGTGTGGGGACAGTGGAG	60.002	20	AGTATCAGACTGTGCGGCCT	59.898	20	227	682177	682403
scaffold_11	60	p2	(GA)5	10	686479	686488	GTGTGCGGAAGGAAGAAGAG	59.989	20	GATCGTGTCGTAGATGCCCT	60.104	20	119	686454	686572
scaffold_11	61	p2	(TC)7	14	686996	687009	CACACCCGGCACATTATACA	60.257	20	AAATTGTGGCCTTCAACCAG	59.971	20	198	686943	687140
scaffold_11	62	p2	(CA)5	10	699771	699780	ACAATTGCCATTCTCTTGCC	60.081	20	GTTGAGCAGGATAGGGTGGA	60.073	20	275	699748	700022
scaffold_11	63	p3	(AAG)5	15	701416	701430	CGAAGGGCGAATTGAAGATA	60.167	20	AAGCCAGGTTCTTGGAGGAT	60.074	20	278	701220	701497
scaffold_11	64	p3	(TCG)5	15	730744	730758	AGGGAGAGGAGGGATTTGAG	59.63	20	CTCTACCGGTCTCAAGCAGG	60.005	20	197	730630	730826
scaffold_11	65	p2	(GA)5	10	769369	769378	AGAAACAGAGACGAGCGACC	59.604	20	TCAAGACCTCCTTTCCGTTG	60.224	20	272	769322	769593
scaffold_11	66	p6	(GAAGTT)5	30	783705	783734	GGGAGAAAGTAGCAGCAATGA	59.467	21	AAGGGCTTCTTCGCTTTTTC	59.966	20	239	783563	783801
scaffold_11	67	p2	(TC)5	10	824851	824860	TGTATTGCCTGACTGCTTGG	59.864	20	TACTCGTACGTCGGGTGTCA	60.175	20	218	824766	824983
scaffold_11	68	p2	(TC)5	10	834820	834829	AGTGATACTGCCATGGCCTC	60.104	20	GTCAGAGAGCTCAGATCCCG	60.096	20	228	834698	834925
scaffold_11	69	p2	(GA)5	10	842289	842298	CGAGTGGAGTGGAAAGAGGA	60.377	20	CTCCGTGATCTCGGCTCTAC	59.973	20	154	842214	842367
scaffold_11	70	p2	(TC)5	10	864482	864491	ACATCAAGGTCATTGTGCCA	59.967	20	GCGAGTGGAGTGGATAGAGG	59.827	20	259	864307	864565
scaffold_11	71	p2	(AC)5	10	887357	887366	ATGCTTGAGGACATTGAGGC	60.226	20	AAGCCGATACCTGCGATAGA	59.829	20	134	887290	887423
scaffold_11	72	p2	(TA)5	10	893332	893341	TACACGGTGAAGTTGAGCGA	60.449	20	TGATCCGCTTTAATGATCCG	60.932	20	219	893289	893507
scaffold_11	73	p2	(TA)5	10	908249	908258	TTTCTACGCGGTGAAGTTGA	59.464	20	TGTTCCCAAGTCATTCCTGA	59.059	20	111	908202	908312
scaffold_11	74	p2	(TA)5	10	909250	909259	ATTTCCTGAATGTCCCAGCA	60.461	20	TTGTGCAACTTTTTGCTGATG	59.903	21	235	909210	909444
scaffold_11	75	p2	(TC)5	10	910528	910537	GCCCTCCTCACTCTCTCCTT	59.952	20	TACCCGCCCATCTCTGATAC	59.917	20	252	910503	910754
scaffold_11	76	p3	(CCA)6	18	923937	923954	AAAAGCACTGTGGGTCCATC	59.973	20	TCCTGATGGGGAGACTATCG	60.027	20	277	923827	924103
scaffold_11	77	p2	(AG)5	10	949378	949387	GAGGTACAAAACGCAGCACA	59.911	20	TTTGCGTCCCCTCTGTTATC	60.074	20	100	949341	949440
scaffold_11	78	p2	(AG)5	10	949746	949755	CCGATAGAGCCGTTTCTCAC	59.836	20	AATCGATGCCATGAAGGAAG	60.036	20	174	949702	949875
scaffold_11	79	p2	(TA)6	12	953224	953235	GCGACGACGATTTTGAGTTT	60.257	20	TATGCGGGTATGGGATCACT	60.177	20	210	953161	953370
scaffold_11	81	p3	(CAT)8	24	1005629	1005652	GGTCCTATGGGAGGTGTCAA	59.779	20	AAGCCGAACTCAACGATACG	60.27	20	246	1005598	1005843
scaffold_11	82	p2	(AT)5	10	1025450	1025459	CTGGTTTGAGGAGCTGGTGT	60.298	20	TCAGTCAAGTCGATCGTTGG	59.831	20	179	1025354	1025532
scaffold_11	83	p2	(CA)5	10	1047827	1047836	GTTCGGCTGTCTCCAAACTC	59.851	20	AGGATATGCAAAGTCACGGC	60.103	20	250	1047771	1048020
scaffold_11	84	p3	(TCT)6	18	1065748	1065765	ACGATCCCGATCAACAACTC	59.934	20	ATGCATTTCTTCCAACTCGG	60.074	20	248	1065709	1065956
scaffold_11	85	p2	(GA)6	12	1094755	1094766	TCATTCCCGGACTCTTCAAC	60.05	20	ACATCAGCACCCTCATCCTC	60.08	20	160	1094670	1094829
scaffold_11	86	p3	(CGT)6	18	1095244	1095261	CATTCCCCAAAACACCACTC	60.21	20	GACGGGGAATAATGGGACTT	60.017	20	149	1095206	1095354
scaffold_11	87	p3	(ACT)6	18	1095475	1095492	TGTTGCTGCTGTGATTGTGA	60.029	20	TTCTTTGATTCAGGGGCAAC	60.051	20	252	1095412	1095663
scaffold_11	89	p3	(TTG)6	18	1096132	1096149	CTGTGGTTGTTGCTGTTGCT	59.946	20	CCGCAAGGATATGAGGGATA	59.878	20	171	1096089	1096259
scaffold_11	91	p3	(TGT)5	15	1096715	1096729	GAGGCGGAGGAATATGTTGA	60.036	20	CTCCACCTCATCCTGGTGTT	59.962	20	195	1096589	1096783
scaffold_11	92	p3	(AAC)6	18	1171159	1171176	TGTTGAAGAAGACGAGTGCG	60.175	20	GCCAAATCCGTTTCGAGTAA	60.074	20	255	1171015	1171269
scaffold_11	93	p2	(AT)5	10	1178331	1178340	CCATGCATCGTATCACAAGG	59.948	20	TGGAGGTGCACCAGATATGA	60.072	20	273	1178295	1178567
scaffold_11	94	p3	(ATC)7	21	1211886	1211906	GAGCCAGTCCGAAACCATAA	60.074	20	TTTGAATCATCATCCTGCGA	60.159	20	194	1211838	1212031
scaffold_11	95	p3	(ATG)6	18	1212503	1212520	CGTATTCCCAGACCCTCTCA	60.065	20	ACCCCATCTTTCACATTTGC	59.797	20	187	1212412	1212598
scaffold_11	96	p3	(GTC)5	15	1212885	1212899	CCTTGTTGCGAATGATGATG	60.073	20	CGTTTGGGAATACGTTTGCT	59.996	20	115	1212812	1212926
scaffold_11	97	p2	(GA)6	12	1215180	1215191	GGATCATTTCAGAGGACGGA	60.011	20	CACCTCCAGAACCTCATGGT	59.962	20	228	1215114	1215341
scaffold_11	99	p2	(TC)5	10	1217873	1217882	GGAGATCCCGAGTTGATTGA	60.011	20	AGGAGAGGGAGAGACGGTTC	59.807	20	181	1217732	1217912
scaffold_11	101	p2	(GA)13	26	1244788	1244813	TAGGTGGGAATGAAGAACGG	59.926	20	ATGAAAAACGTTAACCGCGT	59.519	20	265	1244712	1244976
scaffold_11	102	p2	(GA)5	10	1245829	1245838	CGAGAACGATGAGTCGTGAA	59.984	20	CATAGTCGCTCCTCCCTCAG	59.966	20	176	1245740	1245915
scaffold_11	103	p3	(GAA)5	15	1247913	1247927	AGGAAATTGGATTTGGGAGG	60.124	20	AGGAGAACGCACGAGAGGTA	60.012	20	270	1247762	1248031
scaffold_11	104	p3	(GGA)5	15	1248735	1248749	AGGTTGGGAATAGGGGAGTG	60.183	20	TGTTGAAAGGTGTGGCGATA	60.111	20	221	1248672	1248892
scaffold_11	105	p3	(CAA)5	15	1248942	1248956	TATCGCCACACCTTTCAACA	60.111	20	CCTCCTCTCCAACCACACAT	59.962	20	200	1248873	1249072
scaffold_11	106	p2	(GT)5	10	1276996	1277005	GAATGGACCTACTGGCAAGG	59.55	20	TTAGAAATTGAAATGCCGCC	60.04	20	232	1276934	1277165
scaffold_11	107	p2	(TA)5	10	1297149	1297158	TATAACGCACACCTGGGTCA	59.988	20	GGGTGAATGGTGTGTGTGAG	59.846	20	279	1296936	1297214
scaffold_11	108	p2	(AG)5	10	1328599	1328608	CCAGGACGACTTTGGGTTTA	59.964	20	TTTCTCTCGCTACGGCTCTC	59.859	20	123	1328550	1328672
scaffold_11	109	p3	(CGA)5	15	1329163	1329177	CTATGCTCATCACTGGCGTG	60.436	20	GGTAGGTAGAGGAGGGGACG	59.95	20	252	1329126	1329377
scaffold_11	110	p2	(GA)5	10	1332624	1332633	GAAGCGGTTGGGAAATGATA	59.901	20	GACGACGAATGAACACGAAA	59.697	20	220	1332556	1332775
scaffold_11	111	p3	(GAC)6	18	1335659	1335676	TTTTCATCCCTCCCTTCCTT	59.875	20	GTGCGAGGTCTCTAGGATCG	59.973	20	275	1335540	1335814
scaffold_12	1	p3	(AAG)5	15	35043	35057	CTGGCAATTTAGAAGCGAGG	59.975	20	GAGCTGGGGACCGGTATAAT	60.173	20	230	34986	35215
scaffold_12	2	p3	(CTT)5	15	50257	50271	ACTGTTCGCCAAGCTACCAT	59.763	20	GCGGATTCGTACGGAGTAAA	60.096	20	230	50196	50425
scaffold_12	3	p3	(TTC)5	15	50684	50698	ATTGACATTTTCCTCAGGCG	60.074	20	GACTAGGGGAAGGGAAGGTG	59.928	20	275	50574	50848
scaffold_12	4	p3	(GTG)5	15	52103	52117	TACACCATTGGGGATTCCAT	59.871	20	CACCGGGTACTTTGTCGAGT	60.028	20	175	52027	52201
scaffold_12	5	p2	(AT)9	18	80484	80501	TTTTGACATCCAATCTGCCA	60.049	20	GATTGTTGCGATCGTTGATG	60.08	20	147	80397	80543
scaffold_12	7	p2	(CT)5	10	100673	100682	AACACACCAGCCTATGGAGG	59.989	20	CCACTCACTTTCACGGTTGA	59.72	20	220	100524	100743
scaffold_12	8	p2	(AG)5	10	145209	145218	CTTCCTCGTCTGCTACTGGG	60.005	20	GTGCCTCATCCCTCGATTTA	60.036	20	237	145015	145251
scaffold_12	9	p2	(CT)6	12	147175	147186	ATTCCGTGACAGAGGCTGTT	59.727	20	GGAAAGGGTGCTGCATACAT	59.962	20	213	147096	147308
scaffold_12	10	p2	(CT)6	12	147314	147325	TCTCTCTACCACACCCCCAC	59.962	20	TTAGCCACTCAGCCATGTTG	59.864	20	175	147179	147353
scaffold_12	11	p3	(ATT)5	15	162801	162815	GAAGTCAGTCCCTAGCACCG	59.867	20	AGTGGCTACGATACAACGGG	60.015	20	191	162705	162895
scaffold_12	12	p2	(TC)5	10	168433	168442	GGAAGGTGCAAAGTTGGTGT	60.012	20	GGTACATTTCACGCGTGTTG	60.035	20	200	168402	168601
scaffold_12	13	p2	(AG)5	10	171744	171753	GAGTTCCCATCGAGAAGCAG	59.95	20	CAGATTCTTTTGATCCCCGA	60.006	20	184	171713	171896
scaffold_12	14	p3	(TCC)5	15	203147	203161	TATCGTTCATCCCAACCCAT	60.014	20	GTCAAACGGGATTGACGACT	59.973	20	216	203013	203228
scaffold_12	15	p2	(GA)5	10	210674	210683	CTCGCGTATCATTTCGTCAA	59.833	20	TTTCGATAAGGATGGGAACG	59.894	20	194	210570	210763
scaffold_12	16	p3	(TCA)7	21	214103	214123	GTCTGAAGCAAACCACGTCA	59.88	20	CGTTAGCTGCTGCTTTGATG	59.776	20	226	213949	214174
scaffold_12	17	p3	(TGA)7	21	214486	214506	GCTGCAGTGGAGAGGGATAG	59.973	20	TCGACATCAGCAACTTCCAC	59.837	20	134	214444	214577
scaffold_12	18	p2	(CT)9	18	220548	220565	TTATGGATGGCTTCAGGGAC	59.894	20	TCTGGGTCTTCTGGTGGTTC	60.088	20	183	220497	220679
scaffold_12	19	p2	(TC)5	10	224222	224231	TAGTCCTCTGCCTCCCAATG	60.21	20	AGGCGCATATATCGACCAAG	60.081	20	168	224149	224316
scaffold_12	20	p2	(AG)5	10	229926	229935	GAAGTAGGGTTGACCACCGA	59.966	20	CTGCTGATTTTCCACCCAGT	60.111	20	262	229851	230112
scaffold_12	21	p2	(TG)5	10	265784	265793	TTGCCATGCATGACCAGTAT	59.955	20	TGGGTATCACCTTCGTGTCA	59.96	20	163	265666	265828
scaffold_12	22	p2	(TC)5	10	273353	273362	GCATTCAATACCTCTCCCCA	59.894	20	TTGCGCCTCCTAGTCCTAAA	59.975	20	205	273225	273429
scaffold_12	23	p2	(TA)5	10	310397	310406	GAGTAACTCAAATGCGCCGT	60.278	20	TTCTTTATTGTTCCCGAGCC	59.158	20	258	310211	310468
scaffold_12	24	p2	(GA)5	10	363700	363709	TTACAGAGGCCCCAAACAAC	59.971	20	ATGTTTGATTCCGCAAAAGG	59.938	20	219	363633	363851
scaffold_12	25	p3	(GCT)5	15	449284	449298	GGTACAGACGAACATGGGCT	59.997	20	GCGGCTTCTGCTAGTTCCTA	59.752	20	169	449250	449418
scaffold_12	26	p2	(AT)5	10	541871	541880	GCTGATCCCAGACGCATTAT	60.066	20	AATACAGGTCTGCTGGACGG	60.134	20	274	541690	541963
scaffold_12	27	p2	(TC)5	10	559960	559969	GTCTGAAAGTCCTCGCGTTC	59.997	20	AAGCGCCACTTGAGTTGAGT	60.058	20	258	559904	560161
scaffold_12	28	p3	(CAT)5	15	560776	560790	AAGCTGGTGCTACCTCCTCA	60.012	20	TTCTTCACGTCTACGGTCCC	60.111	20	279	560676	560954
scaffold_12	29	p2	(TA)5	10	581251	581260	ATCTTACATTGCGGGAAACG	59.96	20	TCACGGACTACCCGTAAAGG	59.986	20	269	581075	581343
scaffold_12	30	p3	(GTG)6	18	585277	585294	GCCGTAAGTGGTGGTCTTGT	60.035	20	CAACTTTGGTTCGACACCCT	60.005	20	242	585210	585451
scaffold_12	31	p2	(TA)5	10	594047	594056	ACGACGACGAAGATGAGGAT	59.685	20	GCCGATGATGGAACTTGTTT	59.939	20	273	593839	594111
scaffold_12	32	p2	(TC)5	10	620004	620013	TGTGCATCAACAACAAGGGT	60.008	20	TAAAATTGCGACGTGGATGA	60.073	20	212	619876	620087
scaffold_12	33	p2	(AT)6	12	621039	621050	TTGATAACCCAGGTTGCCTC	59.933	20	GTGGGTTGGGTTTTGATTTG	60.066	20	212	620894	621105
scaffold_12	34	p2	(TA)5	10	630372	630381	CATTGGCAGCGATAAGGATT	60.06	20	CAGCGTCAGACTCGGATGTA	60.008	20	246	630234	630479
scaffold_12	35	p3	(TGC)5	15	656335	656349	AAGGGGAGGATTGAGAGGAA	60.008	20	TAGTCGCGTAACCCCTCTTG	60.262	20	151	656272	656422
scaffold_12	36	p3	(ACG)5	15	662499	662513	ACATCAACCAATCTCCGCTC	60.081	20	AGGAGCATCACTCTCGTCGT	60.017	20	253	662326	662578
scaffold_12	37	p3	(AGC)5	15	663597	663611	GATTTGAGGCTCCGACAAAG	59.813	20	GAGAGCCTCCTTTCCGAAGT	59.957	20	178	663568	663745
scaffold_12	38	p3	(CAA)5	15	664893	664907	CGGAAATTGAGGTGCTTGAT	60.074	20	CCTGGTCTCAGCTGCATTTT	60.397	20	230	664755	664984
scaffold_12	39	p2	(TC)6	12	691762	691773	AATCCGCAAACACTCCTCAC	60.119	20	TTCCAAACCATTTGGGTCAT	60.029	20	202	691731	691932
scaffold_12	40	p3	(ATC)5	15	694623	694637	CAATCTCTCCCTCTCCCTCC	60.149	20	CGAGTCGACCACAGTCTCAA	60.022	20	181	694592	694772
scaffold_12	42	p3	(CTT)5	15	734854	734868	TTTTCTCATCGAACTTGGGG	60.044	20	GTTCGGCGCTTCTAACTCAG	60.154	20	114	734814	734927
scaffold_12	43	p3	(TAA)5	15	735082	735096	TAGAAGCGCCGAACCTAATG	60.356	20	GCGTGGTGGTGAGAGAAGAT	60.269	20	238	734914	735151
scaffold_12	44	p2	(TG)5	10	752464	752473	GGGATTGGATGGATTGAATG	59.952	20	ATAATGAGCGCACACCATGA	60.104	20	242	752350	752591
scaffold_12	45	p2	(CT)5	10	759819	759828	AGTCGCATCCATTCTTGGAC	60.081	20	ATGAAGGTAAAGCGCAGAGC	59.62	20	247	759619	759865
scaffold_12	46	p3	(TGT)5	15	766612	766626	TCTGCGAAAAATCGTCTGTG	59.988	20	TCATCGACACCGATAAGCAA	60.22	20	172	766491	766662
scaffold_12	47	p3	(GTG)5	15	771044	771058	ACCTCTTGCGGTGGTGTATC	59.997	20	CACGACTCCCAATGGACTCT	60.112	20	257	770842	771098
scaffold_12	48	p3	(TGA)5	15	771409	771423	CACCAAGGGAAATCCAAGAA	59.903	20	GATTTCGAATCCCAATCGTG	60.274	20	276	771331	771606
scaffold_12	49	p2	(TC)5	10	772887	772896	ACCTGAACGCAGCCAATTAC	60.14	20	CTCGGAAAGATTGAACTCGC	59.955	20	198	772863	773060
scaffold_12	50	p2	(TA)10	20	774054	774073	TCCTCAAGCGCAAATCTTTT	59.96	20	GCGGTGATAGTCAGGTCCAT	59.957	20	197	773942	774138
scaffold_12	51	p2	(TA)5	10	806124	806133	GGTACTCGGTGTGCGTTTTT	60.037	20	AGAACGAAAGTGAGGGCAAA	59.853	20	258	805932	806189
scaffold_12	52	p2	(AT)5	10	807289	807298	TGGTGTCCATTCGTTTTTCA	59.941	20	AACTCCACCCACTCACATCC	59.817	20	192	807260	807451
scaffold_12	53	p2	(GT)5	10	812822	812831	TCCCGGATATTCGACTCAAG	60.029	20	TCTGTGAATGATCCTGGGGT	60.326	20	272	812730	813001
scaffold_12	54	p2	(TC)5	10	831548	831557	AACCCTCCGTCTTCCATTCT	59.935	20	ACCGGATATCAGGCTTCCTT	59.925	20	247	831491	831737
scaffold_12	55	p2	(CT)5	10	833161	833170	GTTTGGTTGGAGCGAATTGT	59.978	20	ACCAATAGCGACAACACCGT	60.44	20	269	832967	833235
scaffold_12	56	p2	(TA)5	10	846358	846367	CTTTCCGCTCACCTTCTTTG	59.986	20	GAGAAGTACCGGCAGACGAG	60.012	20	248	846302	846549
scaffold_12	57	p2	(AG)9	18	853151	853168	ACGAGAAGCGCAAAAGATTG	60.523	20	GGAGTTTGGGGATACCGTTT	60.053	20	273	852951	853223
scaffold_12	58	p3	(ATG)9	27	856561	856587	CGGGCGAGATCAGATAGAAG	59.933	20	CAATTCTTCATCCGCCTCAT	60.036	20	199	856438	856636
scaffold_12	59	p2	(GA)8	16	868055	868070	CAAATGTGGTTTTCTTTCGGA	59.961	21	CCTCGCTCTCGGAAATTGTA	60.344	20	248	867991	868238
scaffold_12	60	p2	(TA)8	16	868758	868773	GATGGTATCGTCGGAGTCGT	59.957	20	GTGGCAACCTCTTTATCCCA	59.933	20	146	868682	868827
scaffold_12	61	p2	(TC)6	12	871087	871098	CTCTTTCTACCGCGAATGCT	59.615	20	CCTACGAGGTCGTCCAAGTC	59.721	20	276	870974	871249
scaffold_12	62	p2	(CT)6	12	871595	871606	TAGACTCGCTCCGTCTGGAT	59.973	20	CGGTTGTGACGTAGGGAGAT	59.989	20	163	871514	871676
scaffold_12	63	p3	(CAT)5	15	882012	882026	TGCCATCAATAATCCCATCA	59.703	20	TGTATGGGTAGCCTGATCTTCA	59.592	22	268	881948	882215
scaffold_12	64	p2	(AT)5	10	910608	910617	ACAGGTCGTGAGGGAACAAC	60.009	20	GAGGAAGAACGAAGTGTCGC	59.997	20	240	910449	910688
scaffold_12	65	p3	(GTG)7	21	912683	912703	GTCGTCGTTCCAATTTTCGT	59.978	20	CCCAGAAACTCAGAAAAGCG	59.986	20	253	912507	912759
scaffold_12	66	p2	(TA)5	10	923196	923205	TGCACGTTCTCTGATGGAAA	60.39	20	GGATGGATCAATGGATGGAC	59.954	20	272	923162	923433
scaffold_12	67	p3	(TGC)5	15	923863	923877	ACAACTGTCGTTGCTGTTGC	59.953	20	TACATGAATCGTCGGATGGA	59.883	20	252	923824	924075
scaffold_12	68	p3	(GTC)5	15	929407	929421	TGAGAGAATGGATTCAGCGA	59.476	20	CTGAGTGAGGGCTGTGTGAA	60.022	20	249	929334	929582
scaffold_12	69	p2	(CA)5	10	976772	976781	CTAGCTCGCTGATTGCTCCT	59.882	20	CCATCAAGGGGCAGAAAATA	59.894	20	106	976713	976818
scaffold_12	70	p3	(CAG)5	15	991133	991147	CGCATTCTCAAAATCGAACA	59.809	20	CTCAGCCTCACACTCCAACA	60.022	20	188	991088	991275
scaffold_12	71	p5	(CCTTC)5	25	993500	993524	TGAAAATGGCTGGGTTTCTC	60.051	20	AGAAGGACCACCACGTGAAC	60.009	20	230	993394	993623
scaffold_12	72	p2	(GA)7	14	1020080	1020093	TCCCGCTCACCTATCATCTC	60.181	20	ATGGGAAAGGGTCGATTACC	60.017	20	198	1019976	1020173
scaffold_12	73	p3	(GAG)7	21	1071503	1071523	GAGGTTGACGGGTTTATGGA	59.79	20	CCACTCAAATCCAATCCGTT	59.79	20	239	1071456	1071694
scaffold_12	74	p3	(CAA)5	15	1073962	1073976	CAATTGATGGATGCTGATGC	60.041	20	CCAGAAGATGAAGGGGATGA	60.003	20	155	1073895	1074049
scaffold_12	75	p3	(ACA)7	21	1074216	1074236	TCACCACCACAATACCCTCA	59.806	20	CAATCCATACCCACCACCTC	60.05	20	240	1074165	1074404
scaffold_12	76	p3	(CAG)6	18	1075000	1075017	CCGCCGTTGAGGATAAGTAA	60.089	20	AGCACCCACATTCACATTCA	59.967	20	174	1074960	1075133
scaffold_12	77	p2	(TA)5	10	1079497	1079506	CTATGAAACCGTCCGGAAAA	59.931	20	TCATTTCGAAAGTCGGAACC	60.051	20	260	1079425	1079684
scaffold_12	78	p3	(ACC)5	15	1134703	1134717	TGCAATTTACCAAAGCACCA	60.111	20	TCGGAAGAAAGAGACGGAAA	59.926	20	213	1134613	1134825
scaffold_12	79	p2	(CT)8	16	1135293	1135308	ATCCTCACGTTCCTCCTCCT	60.073	20	AAGGGTCCGAAGAGGTCATT	59.935	20	171	1135209	1135379
scaffold_13	1	p3	(GTC)5	15	13065	13079	TCCTGTGCGAGGTCTCTAGG	60.545	20	GAATAGCCGAAATGGGACAC	59.391	20	263	12921	13183
scaffold_13	2	p2	(GA)5	10	23422	23431	CTTGGACTTTTATCGCGAGC	59.982	20	TCGACAACTTTCGAGCACAA	60.574	20	242	23264	23505
scaffold_13	3	p2	(CT)5	10	53870	53879	CCTCTGCAATGCCTCAAAAT	60.214	20	CTCCCCCACAGAAATGAAGA	60.042	20	275	53832	54106
scaffold_13	4	p2	(AT)5	10	84374	84383	ACGACTGAGGGGTACTGTGG	60.026	20	CAGCGGTCTGGGTTTGTTAT	59.993	20	262	84277	84538
scaffold_13	6	p2	(CT)5	10	122775	122784	GCTTTAGGCGAATAACGCTG	60.006	20	AAAAAGCTCGTGCTTCTGGA	60.132	20	231	122620	122850
scaffold_13	7	p2	(AT)5	10	181078	181087	GACGTCGCTTGTAGCACAGA	60.207	20	AACAAGACGTCAACTTGCCC	60.156	20	201	180933	181133
scaffold_13	8	p2	(CG)5	10	183078	183087	TACCCTTTTCATCGTCCCAA	60.301	20	ACCTCAACTTTATCGCACGC	60.278	20	277	182843	183119
scaffold_13	9	p2	(TA)6	12	193302	193313	CAGTGCTATGACCCTGATCG	59.267	20	TCTCATATTTGGGGTTTGGG	59.617	20	245	193164	193408
scaffold_13	10	p2	(TC)5	10	198710	198719	GATAACCCGTTGTTCACGCT	60	20	TGCAACTTGATAGTCCGCTG	60.011	20	246	198518	198763
scaffold_13	11	p3	(GAG)5	15	217476	217490	GAGTCGCAGAAGGAAACAGG	59.989	20	GGTTTCAGCTCAGCTTCAGG	60.134	20	274	217415	217688
scaffold_13	12	p2	(AG)5	10	218545	218554	AATCATGCGAAATGGTGACA	59.931	20	TTTGAGGATAGAGCAACGGG	60.206	20	261	218371	218631
scaffold_13	13	p2	(GA)6	12	254464	254475	CGGTGCCAGTCATCTGAATA	59.673	20	ATTTGGTGTTGTTGTGGGGT	59.989	20	280	254327	254606
scaffold_13	14	p2	(GA)5	10	256668	256677	CTGGCATTCAGCGTTCAGTA	60.011	20	AGGTCGCTCAATAACCCCTT	59.962	20	257	256499	256755
scaffold_13	15	p3	(GAC)11	33	271152	271184	TCACAAATACCCCAGGAACC	59.647	20	GTCGGTGGATTCTGAGTCGT	60.12	20	271	270940	271210
scaffold_13	16	p2	(TA)5	10	271904	271913	CGCCGTTCATAGTACGTTCA	59.752	20	CGTCCAGAATGGTGTTGTTG	60.001	20	188	271871	272058
scaffold_13	17	p2	(CT)5	10	287128	287137	GAGCCAAAGAGTGAACCAGC	59.997	20	AAGCTGCTGAACTTGCCAAT	60.022	20	222	287101	287322
scaffold_13	18	p3	(TTG)5	15	391006	391020	TTGGAGCATCTGCTGTTGAC	59.992	20	GCCTTACGCAGTTGGACTTC	59.882	20	278	390948	391225
scaffold_13	19	p2	(AC)5	10	417060	417069	ATGCACAGATGGCATGGATA	59.914	20	GATGGGACAAAGGGGTTTTT	60.032	20	277	416831	417107
scaffold_13	20	p2	(AG)5	10	420444	420453	GAAATGAGGTTGAGGTGGGA	59.903	20	ACCGAATACTTGAATTGGCG	59.96	20	247	420357	420603
scaffold_13	21	p3	(GAG)6	18	421188	421205	GGAGTCGGAGTTGCCAGTAG	59.867	20	ATATCACGAGCTCGCCCTTA	59.829	20	223	421108	421330
scaffold_13	22	p2	(TC)5	10	421757	421766	CTATTCCAATCCTACGCCGA	60.053	20	CCCCAAGTGTTTTCTTCCAA	59.942	20	244	421617	421860
scaffold_13	23	p2	(TA)5	10	438952	438961	CAATCTCGTCACCTCGGAAT	60.073	20	CGCTAATGCCACGAGGTTAT	60.117	20	215	438805	439019
scaffold_13	24	p2	(TC)6	12	452948	452959	CCTCACCAGTGGCAGAAAAT	60.111	20	GTGAGACTGCGTGAGGTGAA	60.03	20	233	452833	453065
scaffold_13	25	p2	(CT)5	10	455492	455501	ACGTAGACTGACCCCGACAC	60.033	20	GGAAGACAGGGGTATTGGGT	60.052	20	143	455434	455576
scaffold_13	26	p2	(CT)7	14	462746	462759	AATCCCCTATAAAGCCACCG	60.164	20	GCCCCTCGAATTTAAAAACA	59.055	20	259	462692	462950
scaffold_13	27	p2	(CT)5	10	480339	480348	ACGAGCAGGAAGGTTCAAGA	59.989	20	GATGCCTCAAGTGCCAAAAT	60.081	20	159	480223	480381
scaffold_13	28	p2	(CA)5	10	480725	480734	ACTGTGGTTCCCGAGGTATG	59.844	20	GTTGATGCGACGGGTAAACT	60	20	258	480542	480799
scaffold_13	29	p2	(GA)7	14	485309	485322	AATCCGCTTCGTTACCAATG	59.96	20	AATATGGGTATCCTGCTGCG	59.945	20	227	485133	485359
scaffold_13	30	p2	(CT)5	10	542998	543007	TTGACTGAACAGCGAACTGG	60.025	20	TACCAGCGAACAATCCTTCC	60.074	20	219	542850	543068
scaffold_13	31	p2	(GA)5	10	601408	601417	TCTTTGATTCAGGGAATCCG	60.006	20	TCAATTGAAGAGGGGACTGG	60.042	20	222	601318	601539
scaffold_13	32	p2	(TC)5	10	616227	616236	GCCCTTTCGCCATATTCTCT	60.551	20	GCGGTCCATCCACTTTACTC	59.556	20	275	616155	616429
scaffold_13	33	p2	(AT)5	10	650860	650869	CTTCAGGAAGTCTTCGACGG	59.982	20	TGTCTCGTTCTTCATGCTGG	59.984	20	208	650731	650938
scaffold_13	34	p2	(AT)5	10	653231	653240	GGTGCAATAGCTTGGGTTGT	60	20	GGGAGTTGACGGGCTACATA	59.955	20	128	653149	653276
scaffold_13	35	p3	(CAA)5	15	662127	662141	TACACCCGTGCTAATAGGGC	59.982	20	AAGAAACCGATGATCCGTGA	60.461	20	268	661999	662266
scaffold_13	36	p2	(TC)9	18	662379	662396	GTGAGTTGCGTTAGGTGGGT	60.035	20	TACAACGGCCTGAGTGTGAG	59.897	20	179	662310	662488
scaffold_13	38	p2	(TA)5	10	694244	694253	TGACCGCTGTGGGTATACAA	59.988	20	TTTAGGAAACCGAATGAGCG	60.202	20	276	694054	694329
scaffold_13	39	p2	(AT)6	12	710627	710638	CTCACCCGACCAATTTCCTA	59.926	20	TGTTTCACACCTGTTTCGGA	60.128	20	273	710426	710698
scaffold_13	40	p2	(AT)5	10	712637	712646	ATGGTCATAACAGGGGCAAA	60.192	20	CACCCGTCCCTGTGTCTAGT	60.026	20	246	712500	712745
scaffold_13	41	p3	(CAT)5	15	713494	713508	CTTCCATTCACCCTCTCCAA	60.042	20	TCTGGTTTAAGACCGGCAAC	60.11	20	249	713419	713667
scaffold_13	42	p3	(GGT)5	15	720153	720167	ATGCGAAGAGGTTTTGTTGG	60.11	20	TTTGGAAAGGAACGTTACGG	59.968	20	164	720124	720287
scaffold_13	44	p3	(ACC)7	21	737288	737308	CATATCCACCCCAAACGAAC	60.051	20	ATCCGGATATTGCGAGTTTG	59.923	20	167	737233	737399
scaffold_13	45	p2	(GC)5	10	740317	740326	AGGTTGAGGGGGAGAAAGG	60.431	19	CCGAAAGAGAAAGGCTGTTG	59.986	20	277	740119	740395
scaffold_13	46	p3	(TGT)5	15	753711	753725	TCCGGTTGTTCAGATAACCC	59.79	20	CCAAGGACAGAGTCACACGA	59.864	20	279	753620	753898
scaffold_13	47	p3	(CAG)6	18	754540	754557	GCATAAGGCCATAATTCCGA	59.892	20	AACTCAGGTTTGGGTGTTGG	59.861	20	233	754457	754689
scaffold_13	48	p2	(TA)5	10	757014	757023	AAGGTGTGCCATCTCATTCC	59.934	20	TGGCAATCCTACATCGACAA	60.073	20	246	756825	757070
scaffold_13	49	p2	(TG)5	10	773062	773071	TTCTCCGAATGTTCCCACTC	60.05	20	TCGACCTGAAAATCTCTTCCA	59.799	21	269	772952	773220
scaffold_13	50	p2	(AT)5	10	831602	831611	TCACTCGTCACTCGTTTTGC	60.032	20	AGCGGAAGCCTGTTTACTCA	60.015	20	181	831520	831700
scaffold_13	51	p2	(TC)6	12	833296	833307	CAAACGAAATTCCCAGTCGT	59.971	20	CCCTCGGTCTGTTGTCACTT	60.151	20	271	833132	833402
scaffold_13	52	p3	(CAG)7	21	833632	833652	TCCAAGTGCAGGTGGAACTA	59.288	20	TCTTTCTTCTCCGTCGCTTC	59.694	20	164	833554	833717
scaffold_13	53	p2	(GA)6	12	834055	834066	ACGACGGAATAGTGGGTGAG	59.989	20	AGACGCCATACTACATGCCC	59.985	20	253	833967	834219
scaffold_13	54	p2	(AT)5	10	838792	838801	TGTCGGTTTTGGTTTTGACA	59.981	20	TTTCGGATGGACGATGTGTA	59.924	20	252	838608	838859
scaffold_13	55	p3	(TTC)5	15	879944	879958	CTTTCCTGGATCAGGGATCA	60.003	20	AACAACTTCAACCGAGACCG	60.149	20	194	879874	880067
scaffold_13	56	p2	(AT)5	10	905752	905761	TGGATCATTTCCGTCATTCA	59.859	20	ATTTCATCGAGAATGGGCTG	60.036	20	159	905670	905828
scaffold_13	57	p2	(AC)5	10	994923	994932	TCAAACTCGTCAACACCTCG	59.873	20	GTACCCGAGGGAGTAGGAGG	59.95	20	253	994830	995082
scaffold_13	58	p2	(AT)5	10	1045769	1045778	TGGAAATCCAATATACGGTAATG	57.857	23	CAAGATTCCATCATGGGAGG	60.272	20	252	1045655	1045906
scaffold_13	59	p2	(TA)5	10	1047135	1047144	CTTCTTTATCGTTCCCGAGC	58.928	20	ACATGGTGAAGTTGAGCGAC	58.727	20	115	1047070	1047184
scaffold_13	60	p2	(CA)5	10	1050312	1050321	GGTTTTTCCGATGGTTCTGA	59.91	20	TCTGCATGTGATTGGTCGTT	60.12	20	260	1050133	1050392
scaffold_14	1	p3	(TCA)6	18	46294	46311	TGTCACTCCCCACATCAAAA	59.935	20	GTGCATGAGAATGGACATCG	60.08	20	109	46234	46342
scaffold_14	2	p2	(TC)6	12	90243	90254	CGTAACGCACAGCAAAAAGA	60.052	20	ATTTCCGGTTCTGCAGTGTC	60.119	20	160	90168	90327
scaffold_14	3	p2	(CA)5	10	93012	93021	GACTGTCCTCGCTGAAAAGG	59.989	20	CTCCGAGACTTCGAAAGGTG	59.982	20	270	92965	93234
scaffold_14	5	p2	(TC)5	10	146874	146883	GCAGCAACACAGCAAAAGAA	60.18	20	CCTCCTGCCTACGCATCTAC	59.859	20	262	146810	147071
scaffold_14	7	p3	(TGC)5	15	164592	164606	ATAGGCACGTACCAAAACCG	59.883	20	CCAACCATCCCCACTAAATG	60.044	20	163	164508	164670
scaffold_14	9	p3	(TGA)5	15	246375	246389	CGTTCCAAAAATATCCGGTG	60.181	20	TCTTGGGCTCATCATCAACA	60.201	20	204	246310	246513
scaffold_14	10	p2	(CT)5	10	253123	253132	AACACCCAGCAAATCCAGAG	60.111	20	ACAGTTAACGGCATTGACCC	59.859	20	134	253024	253157
scaffold_14	11	p2	(AG)6	12	253792	253803	CAGCCGAACAACAATCTCAA	59.84	20	ATGCGTGATGGAAACTTGTG	59.572	20	277	253664	253940
scaffold_14	12	p3	(CGG)6	18	265573	265590	CTCTCAAATTCCGAGGCAAC	59.813	20	TAGGAAAGCGGGTGAGAAGA	59.948	20	218	265411	265628
scaffold_14	13	p2	(TC)5	10	266460	266469	CTCCCGCTAGTTTCTACCCC	60.089	20	GTATACACGCCGGAAGGAAA	59.96	20	223	266344	266566
scaffold_14	14	p2	(TC)5	10	331972	331981	ACATCCTGTTAATCGGCGAC	59.962	20	TGCTGCTGGAAAATCTGTTG	59.988	20	174	331876	332049
scaffold_14	15	p3	(AAC)5	15	379008	379022	TTCCTGTTCATTCCAGGGTC	59.903	20	TTGGACCAATCGCTCTTTTT	59.685	20	218	378853	379070
scaffold_14	16	p2	(AT)5	10	381733	381742	GTCAGGAAACCAAAGGCAAA	60.088	20	CACTCCGAAGCTAATCCTGC	59.978	20	231	381704	381934
scaffold_14	17	p2	(AG)7	14	420370	420383	GAGGACGTCATCACACAGGA	59.665	20	CTTGACCTCGACAACCCATT	59.966	20	189	420306	420494
scaffold_14	18	p2	(TC)5	10	426607	426616	CCAAAGCGGCTTCTTTACAC	59.883	20	AGAGAACAAATCGCGGAAAA	59.823	20	266	426485	426750
scaffold_14	19	p2	(TA)8	16	427236	427251	TCATTGACATGTGGGGTGTT	59.656	20	ACCTTTTTGATGTCCGGAAG	59.028	20	226	427208	427433
scaffold_14	20	p2	(TG)6	12	427691	427702	GAGAGGAGTCGAATGTGGGA	60.199	20	GTGAGTGTCCACCACTCCCT	60.006	20	269	427648	427916
scaffold_14	21	p3	(GAA)9	27	432636	432662	TTCTGCGGGGAAATATGAAG	60.031	20	TGTTGAGGATGTCGAATGGA	60.048	20	221	432484	432704
scaffold_14	22	p2	(AG)5	10	435097	435106	CGACCACAGAGTCGTCTTGA	60.022	20	ATGTGTGGTTTCGGTGACAA	59.855	20	147	435021	435167
scaffold_14	23	p2	(TC)6	12	435591	435602	TGCAGAAATCCAAATCCACA	60.049	20	GGAGACAGAACGGACAAAGC	59.851	20	217	435546	435762
scaffold_14	24	p2	(AT)6	12	437676	437687	ATGTGTGGTGGTGGTGAATG	60.138	20	AGCGGACATTTGAGCTTGAT	59.843	20	277	437540	437816
scaffold_14	25	p3	(TTC)8	24	439031	439054	TCAATAACCCCATGTCCGTT	60.051	20	ACCCCACCATTAATTCAGCA	60.192	20	148	438976	439123
scaffold_14	26	p2	(AG)5	10	454026	454035	TTCCGCTTGCTAGTGCATAA	59.608	20	TAGTGCCCTGTTTGTTGCTG	59.904	20	249	453954	454202
scaffold_14	27	p2	(CT)5	10	457910	457919	GGAAATGTTGTCCGCTCATT	59.939	20	ACATCGACGAGCAAATGACA	60.272	20	121	457886	458006
scaffold_14	28	p2	(AC)5	10	466611	466620	AATAAAGTTGCCACGGATCG	59.96	20	GGATCATGTTGACGCCTTTT	59.939	20	214	466466	466679
scaffold_14	29	p2	(TC)5	10	499105	499114	TAATGTCGCTTGCATTCTGC	59.983	20	CAGGATACAGCCAAGGGAGA	60.21	20	271	498895	499165
scaffold_14	30	p3	(TCG)5	15	510637	510651	GCAGAAGTATCCGCTCAAGG	59.978	20	ACTTCTACTCCTCGCCGTCA	60.012	20	259	510539	510797
scaffold_14	31	p3	(TAG)5	15	511236	511250	CGTCTCAGCAGCAACATCAT	60.016	20	AACAATCGGCGTTCCATTAG	59.96	20	140	511150	511289
scaffold_14	32	p2	(AT)6	12	525795	525806	TTGAGGTAACCAACCTACCGA	59.48	21	AGACCAGTGTGGCAGAATTG	58.725	20	275	525614	525888
scaffold_14	33	p2	(TA)5	10	526396	526405	TCTCTACTCCTTTTCCCAAGTTT	57.675	23	TCAAACAGCCATGCTAGTGC	60.019	20	192	526302	526493
scaffold_14	34	p2	(TC)5	10	538446	538455	TTTCATGTTTCCGAATCCGT	60.309	20	GCCGATTTAGAGACAGCGAC	59.985	20	180	538329	538508
scaffold_14	35	p2	(TC)5	10	538993	539002	AATCCAATCCGTAATGCTCG	59.923	20	CAATGACAAACGTGGAGCTG	60.301	20	129	538944	539072
scaffold_14	36	p2	(AT)6	12	540786	540797	GGGGTATTGGGTTGGAAACT	59.919	20	GCGGTCTGTCAAAGATTCGT	60.263	20	280	540648	540927
scaffold_14	37	p3	(ATG)5	15	543709	543723	TGAACAAAGCTCTTTTGGCTT	59.144	21	AACTTGTTGATAATGCCCCG	59.823	20	202	543648	543849
scaffold_14	38	p2	(TA)5	10	543873	543882	GTCAAGAGGATCTTGGCGAT	59.243	20	GTTGGACGAGGAGTACGAGG	59.721	20	273	543799	544071
scaffold_14	39	p3	(CCT)5	15	551850	551864	ATAACGAGTTAACGGCACGG	60.018	20	TGAGGATGAGGAGGATGAGG	60.152	20	230	551660	551889
scaffold_14	40	p2	(TG)5	10	552226	552235	ATACGTGATAGGAATCGGCG	59.945	20	CGTTGGCTAACCATTACCGT	59.883	20	234	552120	552353
scaffold_14	41	p2	(TG)5	10	553237	553246	CGAGGAGATGTGTGACTGGA	59.82	20	CGCTAAGATTCGCTAGGTGG	59.996	20	227	553089	553315
scaffold_14	42	p2	(AT)5	10	576005	576014	GCACTCTGTCACCATTCCCT	60.12	20	GCAACGTGAAGTGCGATCTA	60.019	20	136	575925	576060
scaffold_14	43	p2	(CA)5	10	602450	602459	TGAATGCTCGAACGAACTTG	59.988	20	AACATATTTATGGGCCGCAC	59.688	20	179	602354	602532
scaffold_14	44	p2	(AC)5	10	627094	627103	AGCCTTCTTCCGCATGTAAA	59.845	20	CCTACCCAGTCCCACTTTCA	59.959	20	279	627036	627314
scaffold_14	45	p3	(GTT)5	15	632695	632709	GTGATATGTCCTGCGAGGGT	59.957	20	ACCTCCAGACGATTCCTCCT	60.073	20	248	632621	632868
scaffold_14	46	p3	(ACC)5	15	633667	633681	GTCACGCGTCTTTCTTCTCC	59.997	20	CCATTGATACGCCTTCGTTT	59.96	20	258	633483	633740
scaffold_14	47	p2	(TG)6	12	656134	656145	CTCCACTCTTAGAAGGCCCC	60.204	20	AAGGGCATGTCACTTTGAGC	60.263	20	277	655965	656241
scaffold_14	48	p2	(CT)5	10	670587	670596	CCGATTTTATAACGGTCCCA	59.655	20	TCTTCTGCTCCGTCCTTTGT	59.989	20	182	670501	670682
scaffold_14	49	p2	(GA)6	12	708067	708078	CGACGACCTCACTGCAAGTA	60.049	20	CACCGATGAGAAGCTGATGA	59.942	20	238	708015	708252
scaffold_14	50	p2	(AG)9	18	714042	714059	TATCCGCTTGTTCGACATCA	60.22	20	TTGGAAATCATGGTGATGGA	59.707	20	221	713865	714085
scaffold_14	51	p3	(ATA)6	18	717330	717347	GAGGAATTGTATGCGGAGGA	60.036	20	GAGGGTCACCGACTGGTAAA	59.966	20	235	717204	717438
scaffold_14	52	p2	(AT)7	14	717553	717566	TTTACCAGTCGGTGACCCTC	59.966	20	CGCCGGAAGAAACTCAAATA	60.202	20	211	717419	717629
scaffold_14	54	p3	(CAA)5	15	720156	720170	AGCTGCATCGTCGAAAAACT	60.022	20	TCCTCTCCTCCTCCTTCTCC	59.883	20	135	720095	720229
scaffold_14	55	p2	(AC)5	10	736828	736837	AATCTGATCTGGCATCGTCC	60.042	20	GTCCTGCTGTTGGGTTGATT	59.973	20	268	736652	736919
scaffold_14	56	p3	(TCC)5	15	744529	744543	CGCGAGACTCTCTCTTCGTT	59.891	20	GATGATGGTGAGGAGGAGGA	60.008	20	164	744426	744589
scaffold_14	57	p2	(GA)5	10	744790	744799	CTCCTTCTCCAAAGCCTCCT	59.95	20	GGTGAACCGGAGAAGTGTGT	60.009	20	280	744617	744896
scaffold_14	59	p2	(GA)6	12	745686	745697	AGACTCGATTGTGTGAGGGG	60.112	20	GGTAAACTGCCGTTTTTCCA	59.975	20	264	745606	745869
scaffold_14	60	p2	(GA)7	14	752999	753012	GGATTAACTCGACGGTGCAT	59.962	20	CACGAGCCGTAAACAACAGA	59.904	20	266	752858	753123
scaffold_14	61	p2	(AT)5	10	760696	760705	ACGAAGAAAAACACGCCATC	60.118	20	CCCGAACCTATATCCCGATT	59.999	20	154	760595	760748
scaffold_14	62	p2	(TA)5	10	788500	788509	CCTTATCCTGGCCTTTCACA	60.066	20	CCCAACGGTCTTTCACCTTA	59.964	20	248	788475	788722
scaffold_14	63	p3	(TTG)5	15	793895	793909	GAGGAGGACCACCACCATAA	59.779	20	ACAGCAACAGCAACATCAGC	60.064	20	152	793860	794011
scaffold_14	64	p2	(TA)5	10	796521	796530	AAGGAAATCACGTGCCAATC	59.939	20	GCCAGAGTTGAAGTTGGAGC	59.997	20	265	796428	796692
scaffold_14	65	p2	(TA)6	12	806626	806637	TGACCAAATGGAATCAGTGG	59.343	20	TGATTTTGTGGACGCATGAT	59.931	20	205	806568	806772
scaffold_14	66	p3	(GGA)5	15	851885	851899	CACGAATTGAGGTGTGGATG	59.96	20	GTGGTGGTCTTTTTGCGTTT	60.015	20	168	851839	852006
scaffold_14	67	p2	(AT)5	10	853543	853552	AAAGGTGTCGGGGCTCTTAT	59.962	20	ATCAAGTTGGTGGTGGTGGT	60.135	20	253	853474	853726
scaffold_14	68	p3	(CCA)5	15	853706	853720	TCCCTATTGTTTGGCAGAGC	60.214	20	CTTCGGAGATCGGTTCACAT	60.073	20	170	853668	853837
scaffold_14	69	p2	(AG)5	10	856866	856875	GTACCTGCTAAGCGACCACC	59.763	20	TAGATGGATTAGGGCCGATG	59.878	20	260	856782	857041
scaffold_15	1	p2	(TC)6	12	8742	8753	TCCATGTTTGAATACGGCAA	59.93	20	TTGCAGGTTTGGGGGTATTA	60.181	20	203	8597	8799
scaffold_15	2	p2	(TA)6	12	57841	57852	AGCCGCTCTAGAGTCAGTGG	59.769	20	TACGCCTGACAAAATCACCA	60.111	20	208	57697	57904
scaffold_15	3	p3	(CAG)5	15	60229	60243	GACTCTTCACGACTCGCTCC	60.143	20	TTGCTGCTGCTGTCCATAAG	60.157	20	280	59987	60266
scaffold_15	4	p2	(CT)5	10	60492	60501	AACCCTACGACCCTCGTTCT	59.994	20	TTGTGACGCCAATCATCAAT	59.931	20	235	60469	60703
scaffold_15	5	p2	(AT)5	10	94787	94796	TTTCACAGCCCCAAGATTTC	60.051	20	GCCTTTATCGGTCAAACCAA	59.938	20	159	94763	94921
scaffold_15	6	p3	(CCT)7	21	133394	133414	CGGCCCATACTTCAACTTGT	59.993	20	GCTCTTAGGGATGTGCAAGG	59.836	20	189	133308	133496
scaffold_15	7	p3	(GAG)5	15	134298	134312	CCAATTTCATTCAGCAGCAA	59.809	20	TTGTTACCTGCGGCATATCA	60.096	20	219	134230	134448
scaffold_15	8	p2	(TA)5	10	139905	139914	GTGGGCTATGATCGGATTGT	59.78	20	TACCATGAGTCCGTGGAACA	59.96	20	273	139737	140009
scaffold_15	9	p3	(AGA)5	15	214635	214649	GACTCTCTTCTTCGCCAACG	60.134	20	TATGTCCCCTCTTCCCTTCC	60.264	20	217	214564	214780
scaffold_15	10	p3	(CAA)8	24	345981	346004	TCAACAGCAACTTCACCAGC	60.032	20	ATTCGTATTCGCACTCCCAC	59.962	20	199	345928	346126
scaffold_15	11	p3	(GGT)6	18	346401	346418	GTCGCCGATGATTCCTACTT	59.154	20	CTCGTACCCTCGTCACCATT	59.989	20	252	346324	346575
scaffold_15	12	p3	(CAG)6	18	346536	346553	GTTTGGGAGGAGGAGGTCTT	59.534	20	GATGACGACGACTCCGATTT	60.081	20	195	346477	346671
scaffold_15	13	p2	(TA)6	12	347468	347479	CGTTTTTGCTGATGGGTTTT	59.975	20	CCGCGAATGGATATTATCGT	59.779	20	233	347369	347601
scaffold_15	14	p3	(CAA)5	15	347753	347767	TTCTTCGATTGCTGCTGTTG	60.134	20	CAACTCCGAACTCTGCTTCC	59.989	20	196	347721	347916
scaffold_15	15	p2	(AT)5	10	362159	362168	ACTTGGGCCTTACCCCAATA	60.553	20	AGCCATCATAAATGCGCTTC	60.203	20	211	362052	362262
scaffold_15	16	p2	(TA)5	10	362895	362904	AGCCATCATAAATGCGCTTC	60.203	20	ACTTGGGCCTTACCCCAATA	60.553	20	211	362800	363010
scaffold_15	17	p3	(TCT)8	24	404430	404453	ATTCCCTTCAATCCAAACCC	59.996	20	TTTGATCTTCGGAAACGGTC	60.051	20	220	404332	404551
scaffold_15	18	p3	(GAA)6	18	404790	404807	CGACCCATCATCAACTTCCT	59.927	20	AACGAGGGAAAGGTCGATTT	59.94	20	234	404628	404861
scaffold_15	19	p3	(AGA)5	15	405041	405055	AAAATCGACCTTTCCCTCGT	59.94	20	GTGTGGATTGATGGATCGTG	59.769	20	252	404841	405092
scaffold_15	20	p2	(AT)5	10	405283	405292	CGTATACCCAAACACGGACC	60.11	20	GATCGAGCATGTCCACCTTT	60.081	20	263	405237	405499
scaffold_15	22	p2	(TC)5	10	408334	408343	GACCGAATATGACGCGAAGT	60.103	20	CAGCCATATCAGCATCGAGA	59.931	20	138	408244	408381
scaffold_15	23	p2	(TC)5	10	411364	411373	TCACCTGCATATGACCGAAA	60.073	20	AACCCAATGTCCAGAAGTCG	59.966	20	254	411237	411490
scaffold_15	24	p2	(GA)6	12	433803	433814	TCCGAGAACAACTTCCATCC	60.05	20	TACACGCCCATTTGCTTACA	60.133	20	196	433642	433837
scaffold_15	25	p2	(AG)5	10	439461	439470	AATATCCGAACCACCTTCCC	60.017	20	TCAACTATGGTCGCGGTACA	60.134	20	205	439304	439508
scaffold_15	27	p3	(GTG)5	15	455600	455614	GATTCCGATGAATATCCCGA	59.682	20	CGATGGTGATTACGCTTCCT	60.096	20	226	455530	455755
scaffold_15	28	p2	(TC)7	14	458570	458583	TATTCCGCAAAACCACTTCC	59.938	20	TCGGGGTTTCCATTCAAATA	60.124	20	223	458418	458640
scaffold_15	29	p2	(AT)6	12	460146	460157	TGAACATCAAACTCGGTGGA	60.088	20	GATGGACGGTGTCCCATATC	60.018	20	204	460092	460295
scaffold_15	30	p2	(AG)5	10	464367	464376	TCCTAGAGGAGGAAGAGGGC	59.912	20	ACAACTACGCGGCGTCTACT	59.965	20	230	464342	464571
scaffold_15	31	p3	(TCA)7	21	464597	464617	AGTAGACGCCGCGTAGTTGT	59.965	20	ATCTTCGTCACCTGGATTCG	60.073	20	135	464552	464686
scaffold_15	32	p2	(GA)9	18	472914	472931	CTCAAATCCCCCTCACTCAA	60.042	20	GGTCTGGGGACGAGTGATTA	59.927	20	272	472738	473009
scaffold_15	33	p2	(AT)5	10	525085	525094	GTACGCAATATCCACCCACC	60.081	20	ATTCAGCGGACGAATCAAAC	60.081	20	244	524928	525171
scaffold_15	34	p3	(TCT)6	18	551115	551132	GGTTGGATTCGGTGAGAGAA	60.05	20	ATGGAATGATGCCAAAGAGG	59.894	20	223	550993	551215
scaffold_15	35	p3	(TGG)5	15	552535	552549	TGTGCACTCAAAACTACGGC	59.911	20	CCTAAGCTCGACCACCTCAA	60.388	20	156	552428	552583
scaffold_15	36	p2	(TC)5	10	610171	610180	ACCTTGGCCTCAAAGTCAGA	59.844	20	AGATAGAGACGAGCAACCCG	59.454	20	260	609964	610223
scaffold_15	37	p2	(AT)12	24	610868	610891	AGTCAAGGACTTGGTGGCAG	60.298	20	TCATTAACCCATTTTCCCGA	60.124	20	239	610813	611051
scaffold_15	38	p2	(TA)5	10	620731	620740	TGAGTGACTGGCTTGACCTG	60.022	20	GGGTGTTGTTTCCTGCAAAT	59.836	20	172	620607	620778
scaffold_15	39	p3	(TTG)5	15	622193	622207	CGAGAGTGACGATAGGAGGG	59.82	20	CCATCCATACCTCCAACACC	60.05	20	172	622144	622315
scaffold_16	1	p2	(TC)5	10	21442	21451	ACTTTATGACAACGCGGACC	60	20	TCAGCAGCACTCTGCAACTT	59.929	20	261	21351	21611
scaffold_16	2	p2	(AT)5	10	32297	32306	GCCCGTCGTACCATAATGAC	60.221	20	AGCAGAACGCGAAGTTGAAT	60.022	20	210	32152	32361
scaffold_16	4	p3	(CGG)5	15	58702	58716	TCAGTTGGAGTGTGGCTGAG	60.022	20	GAGGACGACGAGCTTCATTC	59.957	20	216	58537	58752
scaffold_16	6	p2	(TC)5	10	78308	78317	TCCTTTTCTTCTTGGGGCTT	60.18	20	GCCCGTCACCAGTACAGATT	59.997	20	265	78158	78422
scaffold_16	7	p2	(TC)5	10	88240	88249	AACTGGTGGACCTTTGATGC	59.973	20	TTCAACCTTCCTGTCGATCC	60.05	20	273	88111	88383
scaffold_16	8	p2	(TA)5	10	91751	91760	ATTGATTTTGGTGTTTCGGG	59.662	20	CCACATCAAACTTCGTCCAA	59.541	20	260	91713	91972
scaffold_16	9	p2	(TA)5	10	112105	112114	GACCTAACTTCCGACAAGCG	59.875	20	AGTTTCAGCTTCGCGACCTA	60.154	20	249	111992	112240
scaffold_16	10	p2	(TG)5	10	114195	114204	GGGACTTTATCTGGCTGTGC	59.7	20	AGAGCGGATTACCATCCCTT	59.925	20	233	114119	114351
scaffold_16	11	p2	(TA)11	22	121947	121968	TGTCCGCTTTTTGAGTTTCC	60.227	20	ACCAAATCAAAGGATCACGG	59.79	20	228	121884	122111
scaffold_16	12	p3	(CAC)7	21	129118	129138	CCTCCATTTAATGCTCCGAA	60.031	20	GAGGAGGGGGATATGGATGT	59.977	20	247	128945	129191
scaffold_16	13	p2	(GA)6	12	129391	129402	CGTGAGAGGGAAAGAGAACG	59.982	20	ACCACTCCCTAATGCTGGTG	59.989	20	159	129317	129475
scaffold_16	14	p3	(ACC)5	15	130003	130017	ATGATAGAGGGTATCCCCCG	59.996	20	ACCACCACCAGTACGAGGAG	60.026	20	215	129899	130113
scaffold_16	15	p3	(GGT)5	15	130427	130441	ATCCCTCTTCTGGTGGAGGT	59.929	20	TGACCGTGCAGATGCAGTAT	60.296	20	181	130373	130553
scaffold_16	16	p2	(CA)5	10	137515	137524	CAGTCACAGTCGCCCTAACA	59.897	20	CACCCCTTAAGCCTAGGGAC	59.955	20	151	137397	137547
scaffold_16	17	p3	(GAG)5	15	144439	144453	CAGTCACAGTCGCCCTAACA	59.897	20	TGACCGTGCAGATGCAGTAT	60.296	20	209	144358	144566
scaffold_16	18	p3	(CAC)8	24	151800	151823	GAGAGGGATTTACCGCCTTC	60.039	20	GGAGGTGGATATGGATGTGG	60.011	20	104	151777	151880
scaffold_16	19	p2	(GA)5	10	152054	152063	ATCCTCCTCCTCCTCGACAT	60.035	20	TGGTAAACCTCAGCACTCCC	60.111	20	250	151928	152177
scaffold_16	20	p2	(TC)5	10	158509	158518	TCGAAAGAGAACGGGAATGT	59.67	20	CAGAGAGCGTAGGAAGCGAG	60.431	20	256	158345	158600
scaffold_16	21	p2	(TC)5	10	165916	165925	GCTCAAGGGACTGGTCTCAC	59.841	20	CGTAACAGCGTTAAGGGGAA	60.124	20	278	165697	165974
scaffold_16	22	p2	(GA)5	10	169125	169134	CGAGCCTCCGTCTAACTGAC	60.012	20	GTACGGTCCGGCTACTGTGT	60.058	20	154	169081	169234
scaffold_16	23	p3	(CTG)6	18	176528	176545	TTTTCTTCCCACGACGATTC	60.051	20	ACAAGGCAATCAAAAGCCTG	60.249	20	173	176412	176584
scaffold_16	24	p2	(AG)5	10	209099	209108	ATACGCTTGTTTCGGAATGC	60.103	20	TGCAACGACTCGAACATCTC	59.992	20	217	209012	209228
scaffold_16	25	p2	(CA)5	10	210430	210439	AACTTCACGCCGAAGAAGAA	59.993	20	CGAAACATCCAAGGGTGAAT	59.79	20	280	210341	210620
scaffold_16	26	p3	(TTC)5	15	213850	213864	TGATATTGGCAGGGGATAGC	59.885	20	GCGATAACCAACCAACCATT	59.691	20	241	213686	213926
scaffold_16	27	p5	(ATTTT)5	25	256995	257019	TACGCTGATCCCATTAAGGC	60.06	20	GTGCTATTTTTATGGCCGGA	59.928	20	167	256896	257062
scaffold_16	28	p2	(TC)5	10	269641	269650	GCCTGCTATTTACAACCCCA	59.96	20	GTGGTGGGCTCACTGAATCT	60.12	20	204	269546	269749
scaffold_16	29	p3	(ACC)5	15	274424	274438	CTTCTCCTCTTCCCAAACCC	60.045	20	CATCTTTTCAACCCCTTCCA	59.903	20	277	274386	274662
scaffold_16	30	p2	(AT)5	10	279728	279737	TACGAAAAAGAGGGACGGAA	59.679	20	CAAGAGCATCACGAGGATGA	59.942	20	250	279596	279845
scaffold_16	31	p2	(TG)6	12	289865	289876	CTTGACCATGAAACGTCCCT	59.966	20	ATGTCATTAATGCGCCGAGT	60.499	20	242	289693	289934
scaffold_16	32	p2	(CA)5	10	303388	303397	AGGGTTTTTCCAATGGTTCC	60.032	20	GTGATCAGCCGTTCCAATTT	59.939	20	255	303207	303461
scaffold_16	33	p2	(TG)5	10	337902	337911	GTGATCAGCCGTTCCAGTTT	60.119	20	TTTCCGATGGTTCCGAGTAG	60.066	20	249	337836	338084
scaffold_16	34	p2	(AG)5	10	357670	357679	ACTAAAGACCGTGTGGTCGG	60.028	20	AAGGCAAGGGAAAGGGTAAA	59.939	20	172	357646	357817
scaffold_16	35	p3	(GCT)5	15	357927	357941	TTACCCTTTCCCTTGCCTTT	59.939	20	AGGTATTATCACCGCGGCTT	60.84	20	258	357799	358056
scaffold_16	36	p2	(TC)13	26	374096	374121	ACCAAACCGGTTCACCAATA	60.088	20	GGTGGGAGAGTAGGAGAGGG	60.066	20	239	373980	374218
scaffold_16	37	p3	(AAG)5	15	422926	422940	GATCCACGGGAAGATGAGAA	60.011	20	AATAATGGTGGCTCACGAGG	59.955	20	113	422871	422983
scaffold_16	38	p2	(GA)5	10	428271	428280	AGGTGGGAAAAAGGGAAGAA	59.912	20	CTCTCGGCTGTTCTACTCCG	60.149	20	266	428039	428304
scaffold_16	39	p2	(CA)5	10	435884	435893	TTTCGTGGGCCGTTATTAAG	59.958	20	GGGAGAGAATGCGAGTTGAC	59.81	20	228	435772	435999
scaffold_16	40	p3	(GTT)5	15	436753	436767	ATTTCGGGATCCCATTTTTC	59.963	20	CCAAATCCCTCAACTCCAAA	59.903	20	129	436730	436858
scaffold_16	41	p3	(AGG)5	15	440811	440825	TCTATGCGTGCTGCGATTAG	60.14	20	ATCGGAGAATCCGTTTTCCT	59.903	20	245	440743	440987
scaffold_16	42	p3	(CAA)5	15	441077	441091	ATGTGGTTGTGCCAAGGATT	60.24	20	ATGCAACATCTCTTCCGCTT	59.843	20	198	440918	441115
scaffold_16	44	p2	(AT)5	10	451507	451516	ATCCAGTCCACACCACAACA	59.846	20	GCGAGAATATTTACCGCTCG	59.838	20	278	451414	451691
scaffold_16	45	p3	(GAA)5	15	453774	453788	CACACACTCGTCCACCATTC	60.005	20	CCTCGACCTCTTCCTCCTCT	59.945	20	275	453556	453830
scaffold_16	46	p2	(CT)5	10	455176	455185	AAGTCGATGAAGCTGCGAAT	59.985	20	TTTTTAGTGCGTGTGAAGCG	60.052	20	280	454930	455209
scaffold_16	47	p2	(CT)6	12	465542	465553	TTTGACCTGGATCGGTCTTC	60.05	20	GTATCCGTCGGACGAACAGT	59.997	20	167	465492	465658
scaffold_16	48	p3	(TCG)6	18	491770	491787	TTGATTCGAGAGCAAAGCCT	60.096	20	TTCCCGAGGATTCAAAACTG	60.044	20	258	491635	491892
scaffold_16	49	p2	(AT)5	10	496038	496047	ACATTCGTGCATTTCTGACG	59.722	20	TAGTACCAGGCAGCCGTACC	60.154	20	252	495942	496193
scaffold_16	50	p2	(AT)5	10	503365	503374	GAGAGTTACGCGGTTTTTGG	59.747	20	ATGGTTCGATGATGCACAAA	59.931	20	233	503327	503559
scaffold_16	51	p2	(CA)5	10	503564	503573	TTTGTGCATCATCGAACCAT	59.931	20	ATCACCAACCCAACCAAAAA	60.066	20	255	503540	503794
scaffold_16	52	p3	(TGA)5	15	508510	508524	GAATGATTTGGGAATGGGTG	59.991	20	TAGCTGGCGATGGTGTCATA	60.243	20	233	508452	508684
scaffold_16	53	p3	(CAG)5	15	509138	509152	CAACAGGATTTTGCTGCTCA	59.988	20	ATCTCAACCCCACTCCCTCT	59.929	20	233	509083	509315
scaffold_16	54	p3	(GAT)7	21	509654	509674	CGGAGGGAGTGAAGACTTTG	59.837	20	ACCCCTCCCCATGATAGTTC	60.015	20	215	509504	509718
scaffold_16	55	p2	(CT)34	68	510028	510095	TTGTGGAGGAGCTTATTGGG	60.066	20	TTACCGACGATGGAGAGAGAA	59.822	21	242	509953	510194
scaffold_16	56	p2	(AT)8	16	521221	521236	TCAAGTCCAAACAACCACCA	59.976	20	TGTTAGTTGACAACCGCGAG	59.904	20	192	521091	521282
scaffold_16	57	p4	(AAAG)5	20	521697	521716	CCAATCTCAAAAACAAGGGG	59.401	20	CTCTCTCTCAACCACCCTCG	59.978	20	271	521672	521942
scaffold_16	58	p2	(GA)9	18	521935	521952	TGACAGGAAACGATGTCGAA	60.24	20	CCGAGCATTCCGTATTTTGT	59.96	20	246	521888	522133
scaffold_16	59	p4	(TGAT)5	20	535981	536000	CCGTCTTTGTGAAACTGGGT	60.005	20	GCCCCTGTAACGTAACCTGA	59.993	20	235	535831	536065
scaffold_16	60	p2	(GA)5	10	578090	578099	CAGTGTGCTATGCCTTCCAA	59.864	20	AACTATCGCGCAATCCTTGT	59.736	20	241	578004	578244
scaffold_16	61	p2	(TG)5	10	580283	580292	CGCGAATTTGGTGATATCCT	59.923	20	CGTTGTCCCTCAAAAACGTC	60.529	20	238	580162	580399
scaffold_16	62	p2	(TC)5	10	606473	606482	GTGAGGTACCTGTTTGCCGT	60.035	20	GAGCTCGAAGCGCTAAAGAA	60.003	20	209	606447	606655
scaffold_17	1	p2	(TC)5	10	20569	20578	TCTTGAAGTGCCAACGACTG	60.025	20	CTCCCAATCACCTCCTTCAA	60.042	20	271	20473	20743
scaffold_17	2	p2	(TA)6	12	22188	22199	TGATGACCTCGGAAATAGGG	59.887	20	AAGCCAGTCGATAGCCAGAA	59.978	20	169	22153	22321
scaffold_17	3	p2	(AT)5	10	29656	29665	GTGCCTACTTCCCCAGGATT	60.328	20	TCAAAATCCTCGTCACCTCC	60.05	20	255	29631	29885
scaffold_17	4	p2	(GA)7	14	54905	54918	GCTGAACAAGTGGAGCAACA	60.032	20	TTTTTGATGTGATGTGGCGT	59.972	20	211	54841	55051
scaffold_17	5	p2	(AT)6	12	61339	61350	AGGTGTTGGCTATACGTCCG	60.015	20	GGAAGCTCGTCGTCAATGAT	60.226	20	205	61276	61480
scaffold_17	7	p3	(ACG)6	18	114205	114222	TGGGGATGATGATGTTGAGA	59.85	20	CAAATTCGTTGTCGATGGTG	59.964	20	196	114177	114372
scaffold_17	8	p2	(AT)5	10	125124	125133	AGCGATTGAAGCGCATAGTT	60.01	20	TATATGCAACTTGTGGCGGA	60.096	20	256	124950	125205
scaffold_17	9	p2	(AG)5	10	126471	126480	TGAGGAAAGAAATTGGTCGG	60.044	20	CTCCCTACGCGTATTTCGAG	59.861	20	277	126296	126572
scaffold_17	10	p2	(AC)5	10	126637	126646	CGAAATACGCGTAGGGAGAG	59.861	20	GCTCCACCAAAAACCAAAAA	59.953	20	274	126555	126828
scaffold_17	11	p2	(AT)5	10	169673	169682	TTTGAGGCATGTCTTGAACG	59.84	20	CTTTTCCGGAGGTCCTTTTC	60.046	20	278	169622	169899
scaffold_17	12	p2	(GT)5	10	172918	172927	AAACGACAGAAATCATGCCC	59.939	20	ACAGCCAACATTTGAGGGTC	59.973	20	248	172825	173072
scaffold_17	13	p2	(AG)7	14	177177	177190	TGCAGCGCATTAGAGAAATG	60.118	20	TTGGTGCACAAGGTGGATTA	59.964	20	252	177126	177377
scaffold_17	14	p2	(GA)5	10	208782	208791	TTTTTGGGTGCGGTAGAGTC	60.11	20	TCGAAAGGGTGATTAGACGG	60.066	20	206	208644	208849
scaffold_17	15	p2	(AT)6	12	216367	216378	CGAACTATCGCGGGTAATGT	59.982	20	TCACTTCTGCGGGAGCTACT	60.156	20	277	216272	216548
scaffold_17	16	p3	(CGA)5	15	262530	262544	GCGACGTCTCTCTCGGTAAC	60.02	20	ATCGCAAGCATTAGGGTGTC	60.103	20	151	262458	262608
scaffold_17	17	p2	(GA)5	10	277159	277168	TGAAAATTCGAATCGGGAAC	59.878	20	CGACTCGTCCTGCATTGATA	59.823	20	121	277117	277237
scaffold_17	18	p3	(TTG)8	24	280818	280841	CCTCTCCTTTTCCATCCCTC	60.008	20	GCTTTGGCACGTTTAGGAGA	60.386	20	168	280775	280942
scaffold_17	19	p2	(GA)5	10	295718	295727	CCATCAAACACAAGTGTCGC	60.16	20	CTAGCGGTATGGCATTGGTT	59.982	20	273	295635	295907
scaffold_17	20	p2	(AT)9	18	299573	299590	GCTGGCAAAATAACGAGGAG	59.845	20	GGGATGAAGGTCAAAAAGCA	60.051	20	272	299508	299779
scaffold_17	21	p3	(GGT)7	21	303845	303865	CTCATCTGGTATGGGCTGGT	59.95	20	ACAACCTCGTCGTCCATTTC	59.973	20	176	303744	303919
scaffold_17	22	p2	(CA)5	10	320885	320894	CGTTGTCCCTCAAAAACGTC	60.529	20	CGCGAATTTGGTGATATCCT	59.923	20	238	320776	321013
scaffold_17	23	p3	(AGC)5	15	346010	346024	ACAATGGTAAACGCACGACA	60.035	20	AAATGGCCTGAATACGTTCG	59.96	20	232	345972	346203
scaffold_17	24	p2	(TA)5	10	348198	348207	TATACCCTCCTGGGCAGTTG	59.948	20	TGAAAGGAGCAGGGCTTAAA	59.953	20	232	348146	348377
scaffold_17	25	p3	(AAC)5	15	354258	354272	TCGTCAACGAATTGATTCCA	60.049	20	GACCTATCGACAGCGACCAT	60.104	20	202	354164	354365
scaffold_17	26	p3	(CAA)5	15	354503	354517	CGATAGGTCGCCTACTCCAG	59.853	20	CCGTCACGACAGCAGTAGAA	60.049	20	224	354357	354580
scaffold_17	27	p2	(TC)6	12	365017	365028	AAACATCACATCCTCCCAGC	59.934	20	TCGTCGATACGAGAGACACG	60.008	20	256	364979	365234
scaffold_17	28	p2	(TA)5	10	368372	368381	TGTTTTTCTTCCCTCGCTGT	59.853	20	GCGCAACAGGAGAACAATTT	60.257	20	271	368192	368462
scaffold_17	29	p3	(TCA)5	15	397311	397325	TTCCATCGCTGTCACCATAA	60.073	20	AGGTACTCGCGAAGCTGTGT	60.081	20	160	397222	397381
scaffold_17	30	p2	(CT)7	14	401271	401284	TCAGCAGCGATTTGTTGTTC	59.995	20	GCTTGCTTGTTCTCCTCCAG	60.134	20	180	401241	401420
scaffold_17	31	p2	(CT)5	10	458744	458753	TTGACATGTTGGGTTCTCCA	59.935	20	AGGGTGGGTAGCGAAAAGAT	59.962	20	247	458547	458793
scaffold_17	32	p2	(TA)5	10	483898	483907	CTCGCTGTGCTTTCTTGTTG	59.781	20	CTGTCAAGGTTGACGGGATT	59.966	20	147	483826	483972
scaffold_17	33	p3	(TCC)5	15	497958	497972	GGCATCAGATAGGCACCAGT	60.104	20	AAGACGCTCTCATCCACGTT	59.874	20	267	497798	498064
scaffold_17	34	p2	(TA)5	10	502737	502746	ATTGACGGTAATGGGACGAA	60.192	20	GTGAAGCACATGGCACAAAC	60.168	20	260	502552	502811
scaffold_17	35	p3	(ACC)5	15	513506	513520	TGTTGCTGGCGAGACATAAG	60.011	20	GTGTGCGCAGCAATAAAGAA	60.021	20	228	513371	513598
scaffold_17	36	p3	(GAA)5	15	514215	514229	CCTCTGGCAAAATCGGTAAA	60.067	20	TCTTCAGCATCATCGTCGTC	59.95	20	235	514176	514410
scaffold_17	37	p2	(CT)5	10	518451	518460	AGGCATCCTATGGTTCAAGC	59.154	20	AGAACAAAACGCTCGCAACT	60.059	20	182	518363	518544
scaffold_17	38	p2	(CT)5	10	524525	524534	TGGACAGGGAGGAAGAAGAA	59.773	20	TGGGGTGTTCATTGGTGTTA	59.667	20	263	524417	524679
scaffold_18	1	p2	(TG)5	10	12088	12097	CACCCCTTAAGCCTAGGGAC	59.955	20	AACTCGACTACTCCGGGGAT	59.957	20	126	12063	12188
scaffold_18	2	p3	(GAA)7	21	21652	21672	AATGGGTGGGATGAAAGTGA	60.173	20	TGTTGTTGTTTGAGGTGGGA	59.976	20	238	21552	21789
scaffold_18	3	p3	(AAG)6	18	21926	21943	CGACGACGAATGAAGATGAA	59.799	20	AACGACAGCCCATCCTACAC	59.997	20	215	21856	22070
scaffold_18	4	p2	(AT)5	10	22409	22418	TTTGGGGGTGTGTTGGTATT	59.948	20	GAGATAAATCGAATGGGCGA	60.001	20	152	22372	22523
scaffold_18	5	p3	(CAT)7	21	27242	27262	AATCCATGGTCAAAACTCGC	59.939	20	CGGTCTGTGGTTCTTCGATT	60.111	20	275	27140	27414
scaffold_18	6	p2	(TA)5	10	80037	80046	TTACTCAACCACGGACCACA	60.001	20	ACGAAGGTCCAAAACCCTCT	59.972	20	175	79907	80081
scaffold_18	7	p2	(GA)5	10	150858	150867	AAATCTCGGGGAGAGGTGAT	59.896	20	AGCATCACATGTGGCGATAA	60.104	20	110	150812	150921
scaffold_18	8	p2	(TC)5	10	151575	151584	GATTATCCGTTGAACGAGCG	60.606	20	TGTCCCAAAGGCAATCTAGG	60.066	20	274	151403	151676
scaffold_18	9	p2	(TA)5	10	167752	167761	TTACGCCACAACCTCAAGTG	59.758	20	TGGGATCTGTACCACCCAAT	60.05	20	248	167715	167962
scaffold_18	10	p3	(TGT)6	18	169871	169888	ATTGGTATGGGGATGCTTGA	60.155	20	ACCCACACCACCTTCATCAT	60.096	20	198	169835	170032
scaffold_18	12	p2	(AG)5	10	212223	212232	AGCGACCCAACCTTTACCTT	59.998	20	GAGTCACCGGTTTTGATCGT	59.973	20	231	212119	212349
scaffold_18	13	p2	(AT)6	12	215920	215931	TTTTCGATGGGTTTCCTACG	59.931	20	GTTGAAAGGAACGCAATGGT	59.978	20	134	215842	215975
scaffold_18	14	p2	(CA)5	10	222185	222194	ATTCCTCGGCTGAGCACTTA	59.978	20	AGGAATATCCGGGTTTACGG	60.034	20	136	222118	222253
scaffold_18	15	p3	(GTC)5	15	232649	232663	CAGTGCTATGAGCCTCCTCC	59.973	20	ATCGAGTTCACGAAACGGAC	60.119	20	263	232439	232701
scaffold_19	1	p2	(AC)5	10	6740	6749	GGATGAGGAAATGAAAGCCA	60.014	20	GCTTCGGAGATGAGGACTTG	59.95	20	261	6552	6812
scaffold_19	2	p2	(TA)6	12	11211	11222	CCAAGATTGCTCCGCTTAAA	60.335	20	TTGTGTGTGTGAGTGGGGTT	59.89	20	227	11145	11371
scaffold_19	3	p2	(CA)5	10	11362	11371	CCAAACAACCACACCAACAA	60.292	20	CACAGGACAAGCAACCTGAA	59.873	20	236	11325	11560
scaffold_19	5	p6	(TGCGAC)5	30	15421	15450	GAGGTGCTGATGGTGTTCCT	60.12	20	AGCAGGAAGGGGAGTGGTAT	59.957	20	239	15371	15609
scaffold_19	6	p2	(AG)6	12	16007	16018	CGTGAGGAAGGTGAAGAGGA	60.377	20	CCTAATTCCACCAAACGCAT	59.823	20	267	15904	16170
scaffold_19	7	p2	(GA)5	10	16125	16134	GGTCCTCGACGACTACGAGA	60.408	20	TCCACCCATAGGTGAAGGAG	59.92	20	219	16096	16314
scaffold_19	8	p3	(TCA)5	15	16694	16708	ACGAACGGGAGAAAAAGGTT	59.976	20	CTGCAACCACGTATCCACAC	60.032	20	210	16645	16854
scaffold_19	9	p2	(CT)12	24	17061	17084	GTTGCAGACGGGGAAAAATA	59.938	20	CAAATGAATGAGGGAATGGG	60.126	20	270	16848	17117
scaffold_19	10	p2	(TA)7	14	17244	17257	CCCATTCCCTCATTCATTTG	60.126	20	AGTAATGGTGGCGTAGGTCG	60.015	20	242	17098	17339
scaffold_19	11	p2	(TC)5	10	48911	48920	TCTTGCCCATGAATCACAAA	60.049	20	CTTGATTTGGGTCAGCCATT	59.933	20	138	48840	48977
scaffold_19	12	p2	(TC)6	12	50187	50198	TGACAACGGGGGTGATAAAT	60.051	20	GTTCGGTTTCGTGTTTGGTT	59.875	20	279	49978	50256
scaffold_19	13	p3	(TGC)5	15	51425	51439	AACGTGAAGAAGCCGAAGAA	59.993	20	GAGATCGCTTTCTGATTGCC	59.923	20	280	51246	51525
scaffold_19	14	p5	(ATTTT)5	25	58510	58534	ACAGGGTCAACTGAACCGAG	60.151	20	GTTAGACCCTTGCTCCACCA	60.111	20	223	58382	58604
scaffold_19	15	p2	(CA)6	12	105198	105209	AGGTCATGGATTTTGAACGC	59.939	20	CGATGCGTGTCTATTGGTCA	60.687	20	147	105093	105239
scaffold_19	16	p3	(GGT)6	18	111685	111702	ATGAGGAGGGGAAGAGGAAA	60.008	20	AAATCCATTCGCAAGTCCAC	59.939	20	166	111599	111764
scaffold_19	17	p3	(CAA)5	15	129667	129681	TGGGTGCGATAATGTGTTTC	59.4	20	CCAAATCCAAGTTCGGAAAA	59.91	20	280	129511	129790
scaffold_19	18	p2	(AT)5	10	164068	164077	CCTGATCAGATTGCATGGTG	60.072	20	AATCGTGAACAGCCTCTCGT	59.874	20	243	163938	164180
scaffold_22	1	p3	(TCG)7	21	487	507	GTTGAGTGGGAGCAACAACA	59.726	20	TCCTCTCCTCTCCTCTTCCC	59.883	20	229	425	653
scaffold_22	2	p2	(AT)5	10	710	719	GGGAAGAGGAGAGGAGAGGA	59.883	20	CTATTATCGCGCTCCCAAAG	59.832	20	242	634	875
scaffold_22	3	p3	(GGT)6	18	15626	15643	ACTTCCACCCAACAGCATTC	59.973	20	TCAATCCCAACCGTATCTCC	59.75	20	261	15423	15683
scaffold_23	1	p2	(AT)5	10	10955	10964	AGCAACTCAAAATCATCGCA	59.425	20	CAGTGTGTTTTGTATGGCCG	60.027	20	172	10928	11099
scaffold_26	1	p2	(TA)5	10	326	335	TGCACTTCAAATATATTCCTAGCC	58.78	24	TGTTCCACAAAACTGGCATT	59.024	20	240	180	419
scaffold_26	2	p2	(TA)5	10	5569	5578	TGTTCCACAAAACTGGCATT	59.024	20	TGCACTTCAAATATATTCCTAGCC	58.78	24	240	5483	5722

## Sheet: Table S2
Tables S2. The 200 SSR markers of Agaricus bisporus used in this study.
Locus	SSR motif	Primer sequence (5'-3')	Tₐ (℃)	PCR amplification result
AbSSR01	(AT)6	F-ACCATTCGCTTGTTGTTGTG R-CAGGTGTCTGCTCTTCTCCC	56	polymorphic
AbSSR02	(GAA)7	F-AACCACAAGTCCAGTGGAGG R-ACAGACAGACATGGACGCAG	56	polymorphic
AbSSR03	(AAG)7	F-TGGTAGAGGATGGCAGGAAG R-ATCAGCAATCAGCAATTCCC	56	polymorphic
AbSSR04	(CT)14	F-ATACAAGCCCGTTTTTCCCT R-GTAGAGGAACGTCGCAGGAC	56	polymorphic
AbSSR05	(GATGAG)6	F-CTCTGGGATATGGACGAGGA R-CCTCTTCACCTTGACCCTCA	56	polymorphic
AbSSR06	(AG)6	F-GGAGATTCCGCGATCTAACA R-TCGCTGGTTTTCTCTCGTTT	56	monomorphic
AbSSR07	(TC)6	F-AGAAGTCCCGCTCAGACGTA R-CTCTGAACGGAGTTGAAGGC	56	polymorphic
AbSSR08	(TGG)8	F-GTAATGCTCCCGCTGTTGAT R-TCCGCTGTTCTTCCAACTCT	56	polymorphic
AbSSR09	(AT)6	F-CGCAGTATCGAGGAGTCACA R-ATCTGCCGTGACTGTAGCCT	56	polymorphic
AbSSR10	(CCA)8	F-GAAGAATCACGGGTGAAGGA R-GAGGGCGATGTGACAGTTTT	56	polymorphic
AbSSR11	(GAA)5	F-TAATGACTTGCCGTTTGACG R-CAAACCCTTTCATCGCTTTC	56	polymorphic
AbSSR12	(TGA)10	F-GAAAGCGATGAAAGGGTTTG R-TTGTTGTGAGGGTGGTGGTA	56	polymorphic
AbSSR13	(AGG)5	F-TGAACGCCATTGTGAGTAGG R-ATGAACATCTGTCCTTCGCC	56	polymorphic
AbSSR14	(TACC)6	F-GGCAATCGGAAAGAACAAAA R-GCAGAGAACCATCCTCAACG	56	polymorphic
AbSSR15	(TA)6	F-GACTGCCTGATTGACGGATT R-TCCGACTCCGACATCCTATC	56	polymorphic
AbSSR16	(GT)9	F-TTGCGCGTGTTGAAGTTATC R-TCCTCTCCTTCTCCCCCTAA	56	polymorphic
AbSSR17	(CA)6	F-GGACGAACTTATGCCGTGTT R-GGCACAGCCTGAGAGAGAAG	56	polymorphic
AbSSR18	(GA)7	F-CTCGAGTCGACGAAGGAAAC R-TCCTCGGTTTCGACTGTACC	56	polymorphic
AbSSR19	(GAC)5	F-AGTAGGTGGCGAGGATGATG R-CCGTAGCATAACACGCACAC	56	polymorphic
AbSSR20	(TG)7	F-ACGACGACGACGAGCTTACT R-AGCCATGCTTGGAGTCAAAC	56	polymorphic
AbSSR21	(TGC)6	F-TTTTTGTGTCGGTGGTGAAA R-CGACAACTGCCCCAAATACT	56	polymorphic
AbSSR22	(GT)6	F-ATTCGAGTCTACGCGCACTT R-ATTTTGATGGCCAAGTTTCG	56	polymorphic
AbSSR23	(GAA)5	F-CGAACCAACCAGTCGCTTAT R-CATTGTCGGTGGTGACTTTG	56	monomorphic
AbSSR24	(ATG)6	F-CTCATCACCTCCATGTCCCT R-AGAGCTTCTTCGGTGTCTGC	56	polymorphic
AbSSR25	(AG)6	F-GAACACTCGGACATTGGCTT R-TATCAAGGGTTTTCCCCCTC	56	polymorphic
AbSSR26	(TC)7	F-CAACCACATTCGATAGCACG R-CACAGCTGAAGCACCAAGAA	56	polymorphic
AbSSR27	(GA)8	F-CAGTCGCACAAGAGATCCAA R-CATACGCTAGTCAAACCCCG	56	polymorphic
AbSSR28	(TC) 12	F-TGTCTGGTTTTGCTCACGTC R-TCAGCACACTTAATCGCACA	56	polymorphic
AbSSR29	(ATG)10	F-GATTTGGGATTTGGAGACGA R-CTCACAACCTGCGAATCAAA	56	polymorphic
AbSSR30	(TA)6	F-GACAGCGTTAGATGGGGGTA R-CCACCTCTTCAAATCCTCCA	56	polymorphic
AbSSR31	(TC)6	F-AGGCGGAGGAGATTTTTGAT R-TGCATCTTATCGATGCCAAA	56	polymorphic
AbSSR32	(TTTTC)5	F-ACAGCAGTGTTCCCACTTCC R-AGTGAGTTGGTGAAGGGGTG	56	polymorphic
AbSSR33	(TC)7	F-CACGACCCTAACCTTCCAAA R-TTACCGAGTGCGATACCTCC	56	polymorphic
AbSSR34	(TC)6	F-GTCCTCACAAGCGGGAAATA R-CTTGTGCTGCAGAAAGTTGG	56	polymorphic
AbSSR35	(TA)7	F-ATGTCCCATGTCTGTCCCAT R-GGGATAAGAAGAGGGAACGG	56	polymorphic
AbSSR36	(TTG)8	F-GTGTGATTCACTACGTGCCG R-ATTGGGGTTTCAACTTTCCC	56	polymorphic
AbSSR37	(GACGAG)5	F-AAATGGATGGTTCTCAAGCG R-GCCCTAGGTAATTGCCCTTC	56	monomorphic
AbSSR38	(GA)8	F-GCCCAAGCAGTTGTAGAAGG R-ACACGTTCTAAAGAGGGGCA	56	polymorphic
AbSSR39	(TTA)5	F-GTTATGTCCGTTGACCACCC R-TGTTTCTGTTGCTTTCGTGC	56	polymorphic
AbSSR40	(GAT)6	F-AAACCTCCTGTTCAACCGTG R-TGATTCGCTAATTCACGCAG	56	polymorphic
AbSSR41	(TC)6	F-AAGTGATTTTTGCCGGTACG R-TTCGAATGAAGACCTTTGCC	56	no band
AbSSR42	(TC)6	F-GTACGCACGAGAGCATTTCA R-AGCTGAGTCGTGTCCGAAGT	56	monomorphic
AbSSR43	(ACC)8	F-AACCCTCACGACTGCGATAC R-CGACGTTGTTGTTGTCGAAT	56	no band
AbSSR44	(GA)9	F-ATTGTGCCGACGCAGATTAT R-ACACACACATTCGGCTACCA	56	polymorphic
AbSSR45	(CAC)7	F-AGAAGTGAGCCACGGAAGAA R-CGAACGAAAGTGCCTGATTT	56	polymorphic
AbSSR46	(CA)8	F-CATCGGAATCTGAGCTGTCA R-TGTGTCAAAAGTGGGTCCAA	56	polymorphic
AbSSR47	(CAA)9	F-ATCGTGTTCAACGACGTCAA R-TGCGACATCCTGCATATGAT	56	polymorphic
AbSSR48	(CCA)5	F-ACCTTGGCCTTGTGATTGAC R-ATCGGCACAGACTTTGGTTC	56	monomorphic
AbSSR49	(CAT)7	F-TTATCAACCTGAAGCCCACC R-CTCGGAAGTATATCGCTCGC	56	polymorphic
AbSSR50	(TA)7	F-ATGTTCGGGTTCCCATGATA R-CGCTCCGTCCATTTAGGTTA	56	polymorphic
AbSSR51	(CAT)6	F-TGGCTCTTTACAGCCTTGGT R-TGCAGATGTGGTAGGAGTTTTG	56	polymorphic
AbSSR52	(GA)9	F-TGCAGGTATGATGGTGAGGA R-AGCTGATGTTCCAAGCTGGT	56	polymorphic
AbSSR53	(GA)7	F-TACGCAAAACCAGGACAACA R-CGTTCTTGTACGTGCGTGAT	56	polymorphic
AbSSR54	(TCTT)5	F-TTCCGCTCGCAAAGACTTAT R-GCTGCCGAGCTAAAGAAATG	56	polymorphic
AbSSR55	(GCA)8	F-GGTAATTTGCCAAAGCGGTA R-ACGAGGACGACCAAGATGAC	56	polymorphic
AbSSR56	(ATC)16	F-CATCCGGAGGAGATTCGATA R-ACGCCACCTGAAGAAATGAC	56	polymorphic
AbSSR57	(TG)6	F-GTGAGGGAGTTGAGATGGGA R-GCGCAGTGAGCACTATGAAC	56	monomorphic
AbSSR58	(GA)6	F-ACAGCAGGGTCATATCAGGG R-CTTCCGCCTCTCTACCTCCT	56	polymorphic
AbSSR59	(AT)6	F-GGGCAGTACGATGAACTGGT R-AGGACATCGTGTGGAAGGAG	56	polymorphic
AbSSR60	(CGT)5	F-CCTTCGCTATCAACGGACAT R-GGAGCATGTTGGGAAGAAAA	56	monomorphic
AbSSR61	(AG)7	F-ACGATGGTTTTGTCGGATTC R-GCCTTAACCATGCACAGGAT	56	polymorphic
AbSSR62	(CTC)6	F-AAATCTACGACGCCAACCAG R-AGTGGGTGGAAGATTATGCG	56	polymorphic
AbSSR63	(TCC)5	F-GCATCTCTTAAAGCCGCATC R-GAAGGGTATCGGAAGGAAGG	56	polymorphic
AbSSR64	(TTG)5	F-GGGGTGGGTGTTTCTCTTTT R-ACCGTCAAAAGCACCTGAAC	56	polymorphic
AbSSR65	(CTC)9	F-CATCCTCTTCAACACCCTCC R-GGTTCTTGTGCACCTTGGAT	56	no band
AbSSR66	(GAG)5	F-ACTGAGACAGCAGCGACAGA R-TGCGAGCAAAGGTAATGTCA	56	polymorphic
AbSSR67	(CTG)6	F-TTTTCTTCCCACGTCGATTC R-GCTAATAATTCCCAAGCGCA	56	monomorphic
AbSSR68	(TCC)5	F-TCCAACTCCCAATTTTCTCG R-CGATTTTACCTTTGGGGGTT	56	monomorphic
AbSSR69	(TTC)5	F-CATTGTCGGTGGTGACTTTG R-CGAACCAACCAGTCGCTTAT	56	polymorphic
AbSSR70	(AAT)5	F-TCTCAGGAATGCTGGGGTAT R-CCTGATCATCATCTGGGCTT	56	no band
AbSSR71	(ACA)6	F-TCAAGTCGAAACAACAAGCG R-TCGAAGACGTGAATCCATGA	56	polymorphic
AbSSR72	(TGG)5	F-TACCCAGCAACAACAGCAAG R-ATTTCCACCTCCCAAACCTC	56	polymorphic
AbSSR73	(ATT)5	F-CTTCTACGGCATCAAGCCTC R-CGTCCTTTGGTATGCGATTT	56	polymorphic
AbSSR74	(CAA)7	F-CGTCCAACATCAACGTCAAC R-GTGTACATCCCCTCGTCGTC	56	polymorphic
AbSSR75	(ACA)8	F-CCACCAACAACAACAACGAC R-TGTGAAAACGATGAGGGTGA	56	polymorphic
AbSSR76	(TGA)5	F-TCTTGAGAGGTTCGGTGCTT R-ATGCCCATTGTTGAGAGAGG	56	no band
AbSSR77	(TCA)9	F-ATCGCCATCGACCATACATT R-TCACCTGATACTCGAACCCC	56	polymorphic
AbSSR78	(GAC)5	F-TCAACGCTCTCTTCCAACCT R-GCGGGCAGAGATCTTGTTAC	56	monomorphic
AbSSR79	(GAT)5	F-GGCGTTCTGAATGATGATGA R-AGCGTGTTTGGATGTGTTTG	56	monomorphic
AbSSR80	(TTC)5	F-TAAAGTTTTGGGGGAAACCC R-ACAAATGGGAAAAGGGTGTG	56	polymorphic
AbSSR81	(GTC)8	F-AAATCCCCCTCACACATCAA R-TGAGAATGGGGATTCTTTGG	56	polymorphic
AbSSR82	(ATG)7	F-CTCCCCCTCTCCAAAGAATC R-ACGTTACCACCGACACATGA	56	polymorphic
AbSSR83	(CGT)5	F-GCACCTCACGGGTACAATTT R-CTTAGCCTCGAGTCCCAGTG	56	polymorphic
AbSSR84	(CGT)5	F-GACTGTTGACGTTTCGGGTT R-CAACGATGACCCGTTTTCTT	56	polymorphic
AbSSR85	(AAC)5	F-CGTCATGTCATTCTCCCCTT R-GCTGGGAGAAGTGTTCTTGC	56	monomorphic
AbSSR86	(CCT)6	F-CAGTCGCACTCGAAATCGTA R-TTGTTGAGTGAGGCATCGAG	56	polymorphic
AbSSR87	(TCT)5	F-ACTCGTTCCACCGATTTGTC R-ATTTTCCACCAATGGAGACG	56	monomorphic
AbSSR88	(CAT)7	F-GATAGCTCCTGGTCACCGTC R-CTGGCTTCAAGAAGCGTACC	56	polymorphic
AbSSR89	(ACG)7	F-ACGAAGACCAAAACGACGAC R-ACACCGCTATAGGTTCACCG	56	no band
AbSSR90	(CAA)5	F-GAAAAGAAACCGGATCTCCC R-AAGTCGTTCGTCTCCGCTTA	56	monomorphic
AbSSR91	(GAT)9	F-ATCAAAAATCTCAGCCCACG R-TTACTGTACGGCATGCGAAG	56	no band
AbSSR92	(CAT)5	F-CCACACCATAATCCGTGATG R-TTTAACTTTTCGGGGTGTGG	56	no band
AbSSR93	(CTT)5	F-CATCTGGTGGGAATCTCGTT R-TACCAAAGGTGTTCTTCCCG	56	polymorphic
AbSSR94	(TCC)6	F-CCTCCGTCTCTCAAAACAGC R-GTCCGAGAAAAGAAGGGAGG	56	no band
AbSSR95	(GGA)5	F-TACCAAAAGGCGAAATCCTG R-CGCGTGACGTAGTTGTTGTT	56	polymorphic
AbSSR96	(TTC)6	F-CCGATAATACCACCACGTCC R-CTTTTTCCACCACCCTCTCA	56	polymorphic
AbSSR97	(GAC)5	F-CTGGGTGATTATGGTTTGGG R-GCATCTCCAACCGCATCT	56	monomorphic
AbSSR98	(TGA)5	F-TGAATCCAAGAAAGGTTCGG R-TCGTTAGCCAGGGTTCTGTT	56	polymorphic
AbSSR99	(TGC)5	F-ACCACCAGCGTTGGTAGAAG R-CGAACAACCAACAACAATCG	56	polymorphic
AbSSR100	(CAT)6	F-TCGACAACAGAATCGTGGAG R-CCACAGACAAAGGCAAAGGT	56	polymorphic
AbSSR101	(TGG)6	F-AGGGTGATGATGATGGGGTA R-ATAGCAGTCGTAGCCGCAGT	56	polymorphic
AbSSR102	(AAT)5	F-AAGGGAAAGCAGAGGAGAGG R-CTCGAATTCCCAGCAGTAGC	56	polymorphic
AbSSR103	(CGA)5	F-CCACACCTTTTGTTCGACCT R-TCTCGACTTCACCTCCACCT	56	monomorphic
AbSSR104	(GAG)7	F-GGGGAGGATTTGGAGGAATA R-CCTCTTTCTGGATGTCGCTC	56	polymorphic
AbSSR105	(GAC)7	F-TGGATGGTGCTAGTGTTGGA R-AGGTTGAACAACTCCCATCG	56	no band
AbSSR106	(GAT)5	F-TTCTCCCTCCACCACCATTA R-ACTCAAAGAAAACAACGGCG	56	no band
AbSSR107	(CGT)6	F-CGCCGTTGTTTTCTTTGAGT R-TTGGTGATGACGAGGAGGAT	56	no band
AbSSR108	(TCG)6	F-TTGCGGTGATTTGTTGTTGT R-AAGGGCAAACACATACCTGC	56	monomorphic
AbSSR109	(GAG)12	F-TGTCGATTGCGTCTTCTTTG R-CGCCTCGTTTCTCTACTTCG	56	polymorphic
AbSSR110	(CAC)5	F-TCACCCTCACTCAAACTCCC R-TCTCATCCGGTTCAACAACA	56	polymorphic
AbSSR111	(TGC)7	F-CCAAATCCAAAGCCTGTCTC R-GGGCATGGGCAGAATAGTAA	56	polymorphic
AbSSR112	(AAG)5	F-CTGGCAATTTAGAAGCGAGG R-GAGCTGGGGACCGGTATAAT	56	monomorphic
AbSSR113	(CTT)5	F-ACTGTTCGCCAAGCTACCAT R-GCGGATTCGTACGGAGTAAA	56	monomorphic
AbSSR114	(TTC)5	F-ATTGACATTTTCCTCAGGCG R-GACTAGGGGAAGGGAAGGTG	56	polymorphic
AbSSR115	(GTG)5	F-TACACCATTGGGGATTCCAT R-CACCGGGTACTTTGTCGAGT	56	polymorphic
AbSSR116	(ATT)5	F-GAAGTCAGTCCCTAGCACCG R-AGTGGCTACGATACAACGGG	56	polymorphic
AbSSR117	(TCC)5	F-TATCGTTCATCCCAACCCAT R-GTCAAACGGGATTGACGACT	56	no band
AbSSR118	(TCA)7	F-GTCTGAAGCAAACCACGTCA R-CGTTAGCTGCTGCTTTGATG	56	no band
AbSSR119	(TGA)7	F-GCTGCAGTGGAGAGGGATAG R-TCGACATCAGCAACTTCCAC	56	no band
AbSSR120	(GCT)5	F-GGTACAGACGAACATGGGCT R-GCGGCTTCTGCTAGTTCCTA	56	monomorphic
AbSSR121	(CAT)5	F-AAGCTGGTGCTACCTCCTCA R-TTCTTCACGTCTACGGTCCC	56	polymorphic
AbSSR122	(GTG)6	F-GCCGTAAGTGGTGGTCTTGT R-CAACTTTGGTTCGACACCCT	56	polymorphic
AbSSR123	(TGC)5	F-AAGGGGAGGATTGAGAGGAA R-TAGTCGCGTAACCCCTCTTG	56	polymorphic
AbSSR124	(GTC)5	F-TCCTGTGCGAGGTCTCTAGG R-GAATAGCCGAAATGGGACAC	56	polymorphic
AbSSR125	(GAG)5	F-GAGTCGCAGAAGGAAACAGG R-GGTTTCAGCTCAGCTTCAGG	56	polymorphic
AbSSR126	(GAC)11	F-TCACAAATACCCCAGGAACC R-GTCGGTGGATTCTGAGTCGT	56	polymorphic
AbSSR127	(TTG)5	F-TTGGAGCATCTGCTGTTGAC R-GCCTTACGCAGTTGGACTTC	56	monomorphic
AbSSR128	(GAG)6	F-GGAGTCGGAGTTGCCAGTAG R-ATATCACGAGCTCGCCCTTA	56	polymorphic
AbSSR129	(CAA)5	F-TACACCCGTGCTAATAGGGC R-AAGAAACCGATGATCCGTGA	56	polymorphic
AbSSR130	(CAT)5	F-CTTCCATTCACCCTCTCCAA R-TCTGGTTTAAGACCGGCAAC	56	polymorphic
AbSSR131	(GGT)5	F-ATGCGAAGAGGTTTTGTTGG R-TTTGGAAAGGAACGTTACGG	56	polymorphic
AbSSR132	(ACC)7	F-CATATCCACCCCAAACGAAC R-ATCCGGATATTGCGAGTTTG	56	polymorphic
AbSSR133	(TGT)5	F-TCCGGTTGTTCAGATAACCC R-CCAAGGACAGAGTCACACGA	56	polymorphic
AbSSR134	(CAG)7	F-TCCAAGTGCAGGTGGAACTA R-TCTTTCTTCTCCGTCGCTTC	56	polymorphic
AbSSR135	(TCA)6	F-TGTCACTCCCCACATCAAAA R-GTGCATGAGAATGGACATCG	56	monomorphic
AbSSR136	(TGC)5	F-ATAGGCACGTACCAAAACCG R-CCAACCATCCCCACTAAATG	56	monomorphic
AbSSR137	(CGG)6	F-CTCTCAAATTCCGAGGCAAC R-TAGGAAAGCGGGTGAGAAGA	56	monomorphic
AbSSR138	(AAC)5	F-TTCCTGTTCATTCCAGGGTC R-TTGGACCAATCGCTCTTTTT	56	polymorphic
AbSSR139	(GAA)9	F-TTCTGCGGGGAAATATGAAG R-TGTTGAGGATGTCGAATGGA	56	polymorphic
AbSSR140	(TTC)8	F-TCAATAACCCCATGTCCGTT R-ACCCCACCATTAATTCAGCA	56	monomorphic
AbSSR141	(TCG)5	F-GCAGAAGTATCCGCTCAAGG R-ACTTCTACTCCTCGCCGTCA	56	polymorphic
AbSSR142	(TAG)5	F-CGTCTCAGCAGCAACATCAT R-AACAATCGGCGTTCCATTAG	56	polymorphic
AbSSR143	(ATG)5	F-TGAACAAAGCTCTTTTGGCTT R-AACTTGTTGATAATGCCCCG	56	polymorphic
AbSSR144	(CCT)5	F-ATAACGAGTTAACGGCACGG R-TGAGGATGAGGAGGATGAGG	56	monomorphic
AbSSR145	(GTT)5	F-GTGATATGTCCTGCGAGGGT R-ACCTCCAGACGATTCCTCCT	56	polymorphic
AbSSR146	(CAG)5	F-GACTCTTCACGACTCGCTCC R-TTGCTGCTGCTGTCCATAAG	56	monomorphic
AbSSR147	(CCT)7	F-CGGCCCATACTTCAACTTGT R-GCTCTTAGGGATGTGCAAGG	56	polymorphic
AbSSR148	(AGA)5	F-GACTCTCTTCTTCGCCAACG R-TATGTCCCCTCTTCCCTTCC	56	polymorphic
AbSSR149	(CAA)8	F-TCAACAGCAACTTCACCAGC R-ATTCGTATTCGCACTCCCAC	56	monomorphic
AbSSR150	(GGT)6	F-GTCGCCGATGATTCCTACTT R-CTCGTACCCTCGTCACCATT	56	polymorphic
AbSSR151	(CAG)6	F-GTTTGGGAGGAGGAGGTCTT R-CTCGTACCCTCGTCACCATT	56	polymorphic
AbSSR152	(CAA)5	F-TTCTTCGATTGCTGCTGTTG R-CAACTCCGAACTCTGCTTCC	56	monomorphic
AbSSR153	(TCT)8	F-ATTCCCTTCAATCCAAACCC R-TTTGATCTTCGGAAACGGTC	56	no band
AbSSR154	(GAA)6	F-CGACCCATCATCAACTTCCT R-AACGAGGGAAAGGTCGATTT	56	polymorphic
AbSSR155	(AGA)5	F-AAAATCGACCTTTCCCTCGT R-GTGTGGATTGATGGATCGTG	56	polymorphic
AbSSR156	(GTG)5	F-GATTCCGATGAATATCCCGA R-CGATGGTGATTACGCTTCCT	56	polymorphic
AbSSR157	(CGG)5	F-TCAGTTGGAGTGTGGCTGAG R-GAGGACGACGAGCTTCATTC	56	polymorphic
AbSSR158	(CAC)7	F-CCTCCATTTAATGCTCCGAA R-GAGGAGGGGGATATGGATGT	56	monomorphic
AbSSR159	(ACC)5	F-ATGATAGAGGGTATCCCCCG R-ACCACCACCAGTACGAGGAG	56	monomorphic
AbSSR160	(CTG)6	F-TTTTCTTCCCACGACGATTC R-ACAAGGCAATCAAAAGCCTG	56	monomorphic
AbSSR161	(TTC)5	F-TGATATTGGCAGGGGATAGC R-GCGATAACCAACCAACCATT	56	no band
AbSSR162	(ACC)5	F-CTTCTCCTCTTCCCAAACCC R-CATCTTTTCAACCCCTTCCA	56	polymorphic
AbSSR163	(GCT)5	F-TTACCCTTTCCCTTGCCTTT R-AGGTATTATCACCGCGGCTT	56	monomorphic
AbSSR164	(AAG)5	F-GATCCACGGGAAGATGAGAA R-AATAATGGTGGCTCACGAGG	56	polymorphic
AbSSR165	(GTT)5	F-ATTTCGGGATCCCATTTTTC R-CCAAATCCCTCAACTCCAAA	56	monomorphic
AbSSR166	(ACG)6	F-TGGGGATGATGATGTTGAGA R-CAAATTCGTTGTCGATGGTG	56	polymorphic
AbSSR167	(CGA)5	F-GCGACGTCTCTCTCGGTAAC R-ATCGCAAGCATTAGGGTGTC	56	polymorphic
AbSSR168	(TTG)8	F-CCTCTCCTTTTCCATCCCTC R-GCTTTGGCACGTTTAGGAGA	56	polymorphic
AbSSR169	(GGT)7	F-CTCATCTGGTATGGGCTGGT R-ACAACCTCGTCGTCCATTTC	56	polymorphic
AbSSR170	(AGC)5	F-ACAATGGTAAACGCACGACA R-AAATGGCCTGAATACGTTCG	56	polymorphic
AbSSR171	(AAC)5	F-TCGTCAACGAATTGATTCCA R-GACCTATCGACAGCGACCAT	56	polymorphic
AbSSR172	(CAA)5	F-CGATAGGTCGCCTACTCCAG R-CCGTCACGACAGCAGTAGAA	56	polymorphic
AbSSR173	(TCA)5	F-TTCCATCGCTGTCACCATAA R-AGGTACTCGCGAAGCTGTGT	56	polymorphic
AbSSR174	(TCC)5	F-GGCATCAGATAGGCACCAGT R-AAGACGCTCTCATCCACGTT	56	polymorphic
AbSSR175	(ACC)5	F-TGTTGCTGGCGAGACATAAG R-GTGTGCGCAGCAATAAAGAA	56	polymorphic
AbSSR176	(GAA)5	F-CCTCTGGCAAAATCGGTAAA R-TCTTCAGCATCATCGTCGTC	56	polymorphic
AbSSR177	(AAG)6	F-CGACGACGAATGAAGATGAA R-AACGACAGCCCATCCTACAC	56	polymorphic
AbSSR178	(CAT)7	F-AATCCATGGTCAAAACTCGC R-CGGTCTGTGGTTCTTCGATT	56	polymorphic
AbSSR179	(TCA)5	F-ACGAACGGGAGAAAAAGGTT R-CTGCAACCACGTATCCACAC	56	polymorphic
AbSSR180	(TGC)5	F-AACGTGAAGAAGCCGAAGAA R-GAGATCGCTTTCTGATTGCC	56	polymorphic
AbSSR181	(GGT)6	F-ATGAGGAGGGGAAGAGGAAA R-AAATCCATTCGCAAGTCCAC	56	polymorphic
AbSSR182	(CAA)5	F-TGGGTGCGATAATGTGTTTC R-CCAAATCCAAGTTCGGAAAA	56	monomorphic
AbSSR183	(TCG)7	F-GTTGAGTGGGAGCAACAACA R-TCCTCTCCTCTCCTCTTCCC	56	polymorphic
AbSSR184	(GGT)6	F-ACTTCCACCCAACAGCATTC R-TCAATCCCAACCGTATCTCC	56	polymorphic
AbSSR185	(GA)5	F-TGGAAGAGTTGGTTGGTTCC R-TTGTCGACTACGCCTCACAC	56	polymorphic
AbSSR186	(AT)6	F-ACTGTCGATTGGACTTTCGG R-ATACTCAAGGGAATCGTGCG	56	polymorphic
AbSSR187	(TC)6	F-TGCACAAAGACGCAACTAGG R-CTAATGTAGCCGGGATCAGC	56	polymorphic
AbSSR188	(TC)5	F-ATGAAGTTCCAACTACGGCG R-GATCATCGGGGAGATTCAGA	56	monomorphic
AbSSR189	(GA)5	F-TGGTATGAAGATGGGAAGGG R-TCTCGACGTATGCACTTTCG	56	monomorphic
AbSSR190	(GT)5	F-AGATGGGCTGATCATGGTTC R-GCGAAACACTTGACATCGAA	56	monomorphic
AbSSR191	(AC)5	F-ATCCGTCGCACTTTTGTCTT R-GGTGGTATCAACCGGATTTG	56	monomorphic
AbSSR192	(AT)9	F-TTTTGACATCCAATCTGCCA R-GATTGTTGCGATCGTTGATG	56	polymorphic
AbSSR193	(CT)5	F-AACACACCAGCCTATGGAGG R-CCACTCACTTTCACGGTTGA	56	polymorphic
AbSSR194	(GA)5	F-CTTGGACTTTTATCGCGAGC R-TCGACAACTTTCGAGCACAA	56	polymorphic
AbSSR195	(CT)5	F-CCTCTGCAATGCCTCAAAAT R-CTCCCCCACAGAAATGAAGA	56	polymorphic
AbSSR196	(TC)6	F-CGTAACGCACAGCAAAAAGA R-ATTTCCGGTTCTGCAGTGTC	56	polymorphic
AbSSR197	(CA)5	F-GACTGTCCTCGCTGAAAAGG R-CTCCGAGACTTCGAAAGGTG	56	polymorphic
AbSSR198	(TC)5	F-ACTTTATGACAACGCGGACC R-TCAGCAGCACTCTGCAACTT	56	polymorphic
AbSSR199	(TC)5	F-TCTTGAAGTGCCAACGACTG R-CTCCCAATCACCTCCTTCAA	56	polymorphic
AbSSR200	(TG)5	F-CACCCCTTAAGCCTAGGGAC R-AACTCGACTACTCCGGGGAT	56	polymorphic

## Sheet: Table S3
Table S3. Assignment values of population assignment of Agaricus bisporus.
Sample	Pop	Cultivated strain	Wild strain	Assigned Pop
CCMJ1009	Cultivated strain	-15.7294	-34.1272	1	Cultivated strain
CCMJ1013	Cultivated strain	-12.591	-30.4943	1	Cultivated strain
CCMJ1020	Cultivated strain	-11.6202	-36.6004	1	Cultivated strain
CCMJ1021	Cultivated strain	-13.6202	-35.9977	1	Cultivated strain
CCMJ1022	Cultivated strain	-15.2133	-34.1117	1	Cultivated strain
CCMJ1028	Cultivated strain	-13.2142	-36.0931	1	Cultivated strain
CCMJ1033	Cultivated strain	-21.4114	-39.4377	1	Cultivated strain
CCMJ1035	Cultivated strain	-18.7911	-24.8988	1	Cultivated strain
CCMJ1037	Cultivated strain	-14.496	-31.5731	1	Cultivated strain
CCMJ1038	Cultivated strain	-13.5891	-37.2192	1	Cultivated strain
CCMJ1039	Cultivated strain	-20.6629	-35.3654	1	Cultivated strain
CCMJ1053	Cultivated strain	-15.011	-30.442	1	Cultivated strain
CCMJ1343	Cultivated strain	-13.1453	-24.4051	1	Cultivated strain
CCMJ1109	Cultivated strain	-19.1153	-38.4332	1	Cultivated strain
CCMJ1352	Cultivated strain	-25.8839	-30.5641	1	Cultivated strain
CCMJ1106	Wild strain	-38.4217	-20.4273	2	Wild strain
CCMJ1110	Wild strain	-28.6713	-21.9878	2	Wild strain
CCMJ1347	Wild strain	-35.5402	-13.1667	2	Wild strain
CCMJ1350	Wild strain	-33.0831	-17.232	2	Wild strain
CCMJ1351	Wild strain	-33.807	-22.1611	2	Wild strain
CCMJ1360	Wild strain	-27.5819	-13.2049	2	Wild strain
CCMJ1361	Wild strain	-30.855	-19.1367	2	Wild strain
CCMJ1363	Wild strain	-30.9637	-13.3198	2	Wild strain
CCMJ1369	Wild strain	-33.6695	-12.5958	2	Wild strain
CCMJ1372	Wild strain	-31.5514	-18.0628	2	Wild strain
CCMJ1377	Wild strain	-27.1131	-17.7086	2	Wild strain
CCMJ1381	Wild strain	-31.5672	-16.7191	2	Wild strain
CCMJ1384	Wild strain	-30.3561	-13.6757	2	Wild strain

## Sheet: Table S4
Table S4. Results of AMOVA analysis of Agaricus bisporus.
Source	df	SS	MS	Est. Var.	%
Among Pops	1	52.6118	52.6118	1.70776	0.253137
Within Pops	54	272.085	5.0386	5.0386	0.746863
Total	55	324.696		6.74636	1
Stat	Value	P(rand >= data)		SPm P(rand >= data)
Fst	0.253137	0.001		0.001
Nm	0.737606
